# Supplementary material for: Global Population Structure and Evolution of Bordetella pertussis and Their Relationship with Vaccination
Source: mBio. 2014 Apr 22;5(2):e01074-14. doi: 10.1128/mBio.01074-14 (PMC3994516; doi:10.1128/mBio.01074-14)
Supplement: Table S1 — Characteristics of 343 B. pertussis strains used in this study. [file mbo002141804sd1.xlsx]

## Sheet: Notes
Supplemental File S1 characteristics of the 343 B. pertussis strains used in this study.
Strains were isolated between 1920 and 2010 in 19 countries representing six continents.
Typing of ptxP, ptxA, ptxB, ptxC, ptxD, ptxE, fim2 and fim3 was based on Illumina reads. This method could not be used to type prn because of repeats and the relatively short read length. Information of prn was obtained from the strain providers or when possible deduced from ptxA type. I.e. strains with the ptxA5 allele were assumed to contain prn6 or prn10 and strains with the ptxA4 allele were …
In strain B041 the ptx locus is deleted and therefore the ptxPABCDE alleles are 0
Empty cells: data not known.

## Sheet: Strain_info
Strain_no	Sample_name	Accession Number	Sequencing method	Country	Continent	Provider	Isolation_year	Period	Age_months	Vaccinated	Serotype	fim2	fim3	ptxP	ptxA	ptxB	ptxC	ptxD	ptxE	prn	comments
B001	BP6901	ERR031087	3	Argentina	South America	Hozbor	1969	1960-1995				fim2-1	fim3-1	ptxP1	ptxA1	ptxB2	ptxC1	ptxD1	ptxE1	prn1
B002	BP2	ERR029327	3	Argentina	South America	Hozbor	2000	1996-2000	4	partially		fim2-1	fim3-1	ptxP4	ptxA5	ptxB2	ptxC1	ptxD2	ptxE1	prn6/10
B003	BP6	ERR029326	3	Argentina	South America	Hozbor	2000	1996-2000	10	partially		fim2-1	fim3-2	ptxP3	ptxA1	ptxB2	ptxC2	ptxD1	ptxE1	prn2
B004	BP7	ERR029318	3	Argentina	South America	Hozbor	2000	1996-2000	1	not		fim2-1	fim3-1	ptxP1	ptxA1	ptxB2	ptxC1	ptxD1	ptxE1	prn1
B005	BP101	ERR029319	3	Argentina	South America	Hozbor	2001	>2000	1	not		fim2-1	fim3-1	ptxP1	ptxA1	ptxB2	ptxC1	ptxD1	ptxE1	prn1
B006	BP105	ERR031081	3	Argentina	South America	Hozbor	2001	>2000	4	partially		fim2-1	fim3-2	ptxP3	ptxA1	ptxB2	ptxC2	ptxD1	ptxE1	prn2
B007	BP106?	ERR031082	3	Argentina	South America	Hozbor						fim2-1	fim3-1	ptxP1	ptxA2	ptxB1	ptxC1	ptxD1	ptxE1
B008	BP312	ERR031083	3	Argentina	South America	Hozbor	2003	>2000	2	partially		fim2-1	fim3-4	ptxP1	ptxA1	ptxB2	ptxC1	ptxD1	ptxE1	prn1
B009	L682	ERR361855	3	Argentina	South America	Lan	2005	>2000				fim2-1	fim3-2	ptxP3	ptxA1	ptxB2	ptxC2	ptxD1	ptxE1
B010	BP601	ERR031084	3	Argentina	South America	Hozbor	2006	>2000				fim2-1	fim3-2	ptxP3	ptxA1	ptxB2	ptxC2	ptxD1	ptxE1	prn2
B011	BP706	ERR031085	3	Argentina	South America	Hozbor	2007	>2000	5	partially		fim2-1	fim3-2	ptxP3	ptxA1	ptxB2	ptxC2	ptxD1	ptxE1	prn2
B012	BP824	ERR031086	3	Argentina	South America	Hozbor	2008	>2000	3	not	3	fim2-1	fim3-2	ptxP3	ptxA1	ptxB2	ptxC2	ptxD1	ptxE1	prn2
B013	B3604	ERS422912	2	Argentina	South America	Mooi						fim2-1	fim3-1	ptxP1	ptxA1	ptxB2	ptxC1	ptxD1	ptxE1
B014	L610	ERR028861	3	Australia	Australia	Lan	1971	1960-1995				fim2-1	fim3-1	ptxP1	ptxA1	ptxB2	ptxC1	ptxD1	ptxE1	prn1
B015	L609	ERR028860	3	Australia	Australia	Lan	1971	1960-1995				fim2-1	fim3-1	ptxP1	ptxA6	ptxB2	ptxC1	ptxD1	ptxE1	prn1
B016	L595	ERR028868	3	Australia	Australia	Lan	1974	1960-1995				fim2-1	fim3-1	ptxP1	ptxA1	ptxB2	ptxC1	ptxD1	ptxE1	prn1
B017	L590	ERR028867	3	Australia	Australia	Lan	1977	1960-1995				fim2-1	fim3-1	ptxP1	ptxA1	ptxB2	ptxC1	ptxD1	ptxE1	prn1
B018	L604	ERR028870	3	Australia	Australia	Lan	1977	1960-1995				fim2-1	fim3-1	ptxP1	ptxA1	ptxB2	ptxC1	ptxD1	ptxE1	prn1
B019	L559	ERR361847	3	Australia	Australia	Lan	1978	1960-1995				fim2-1	fim3-1	ptxP1	ptxA1	ptxB2	ptxC1	ptxD1	ptxE1	prn1
B020	L644	ERR028878	3	Australia	Australia	Lan	1982	1960-1995				fim2-1	fim3-1	ptxP1	ptxA1	ptxB2	ptxC1	ptxD1	ptxE1	prn11
B021	L619	ERR028876	3	Australia	Australia	Lan	1989	1960-1995				fim2-1	fim3-1	ptxP1	ptxA6	ptxB2	ptxC1	ptxD1	ptxE1	prn1
B022	L581	ERR028864	3	Australia	Australia	Lan	1989	1960-1995				fim2-1	fim3-1	ptxP1	ptxA1	ptxB2	ptxC1	ptxD1	ptxE1	prn3
B023	L614	ERR028862	3	Australia	Australia	Lan	1989	1960-1995				fim2-1	fim3-1	ptxP1	ptxA6	ptxB2	ptxC1	ptxD1	ptxE1	prn1
B024	L582	ERR028865	3	Australia	Australia	Lan	1989	1960-1995				fim2-1	fim3-1	ptxP1	ptxA1	ptxB2	ptxC1	ptxD1	ptxE1	prn3
B025	L617	ERR028872	3	Australia	Australia	Lan	1990	1960-1995				fim2-1	fim3-1	ptxP1	ptxA1	ptxB2	ptxC1	ptxD1	ptxE1	prn3
B026	L649	ERR028880	3	Australia	Australia	Lan	1995	1960-1995				fim2-1	fim3-1	ptxP1	ptxA1	ptxB2	ptxC1	ptxD1	ptxE1	prn1
B027	L570	ERR028849	3	Australia	Australia	Lan	1995	1960-1995				fim2-1	fim3-1	ptxP1	ptxA1	ptxB2	ptxC1	ptxD1	ptxE1	prn1
B028	L573	ERR028859	3	Australia	Australia	Lan	1995	1960-1995				fim2-1	fim3-1	ptxP1	ptxA1	ptxB2	ptxC1	ptxD1	ptxE1	prn3
B029	L646	ERR028879	3	Australia	Australia	Lan	1996	1996-2000				fim2-2	fim3-1	ptxP1	ptxA1	ptxB2	ptxC1	ptxD1	ptxE1	prn1
B030	L584	ERR028866	3	Australia	Australia	Lan	1997	1996-2000				fim2-1	fim3-1	ptxP3	ptxA1	ptxB2	ptxC2	ptxD1	ptxE1	prn2
B031	L535	ERR028848	3	Australia	Australia	Lan	1997	1996-2000				fim2-1	fim3-1	ptxP1	ptxA1	ptxB2	ptxC1	ptxD1	ptxE1	prn3
B032	L599	ERR028869	3	Australia	Australia	Lan	1997	1996-2000				fim2-2	fim3-1	ptxP1	ptxA1	ptxB2	ptxC1	ptxD1	ptxE1	prn1
B033	L601	ERR361854	3	Australia	Australia	Lan	1998	1996-2000				fim2-1	fim3-1	ptxP1	ptxA1	ptxB2	ptxC1	ptxD1	ptxE1	prn3
B034	L655	ERR028881	3	Australia	Australia	Lan	1998	1996-2000				fim2-1	fim3-1	ptxP1	ptxA1	ptxB2	ptxC1	ptxD1	ptxE1	prn2
B035	L638	ERR028877	3	Australia	Australia	Lan	1998	1996-2000				fim2-2	fim3-1	ptxP1	ptxA1	ptxB2	ptxC1	ptxD1	ptxE1	prn1
B036	L453	ERR028850	3	Australia	Australia	Lan	1998	1996-2000				fim2-2	fim3-1	ptxP1	ptxA1	ptxB2	ptxC1	ptxD1	ptxE1	prn1
B037	L467	ERR028852	3	Australia	Australia	Lan	2000	1996-2000				fim2-1	fim3-1	ptxP1	ptxA1	ptxB2	ptxC1	ptxD1	ptxE1	prn1
B038	L687	ERR028882	3	Australia	Australia	Lan	2000	1996-2000				fim2-1	fim3-1	ptxP1	ptxA1	ptxB2	ptxC1	ptxD4	ptxE1	prn3
B039	L481	ERR028854	3	Australia	Australia	Lan	2000	1996-2000				fim2-1	fim3-1	ptxP1	ptxA1	ptxB2	ptxC1	ptxD1	ptxE1	prn1
B040	L468	ERR028853	3	Australia	Australia	Lan	2000	1996-2000				fim2-2	fim3-1	ptxP1	ptxA1	ptxB2	ptxC1	ptxD1	ptxE1	prn1
B041	L695?	ERR028883	3	Australia	Australia	Lan						fim2-2	fim3-1	ptxP0	ptxA0	ptxB0	ptxC0	ptxD0	ptxE0	prn1
B042	L491	ERR028855	3	Australia	Australia	Lan	2002	>2000				fim2-1	fim3-1	ptxP1	ptxA1	ptxB2	ptxC1	ptxD1	ptxE1	prn1
B043	L702	ERR361845	3	Australia	Australia	Lan	2002	>2000				fim2-1	fim3-1	ptxP1	ptxA1	ptxB2	ptxC1	ptxD1	ptxE1	prn3
B044	L708	ERR028873	3	Australia	Australia	Lan	2002	>2000				fim2-2	fim3-1	ptxP1	ptxA1	ptxB2	ptxC1	ptxD1	ptxE1	prn1
B045	L709?	ERR028874	3	Australia	Australia	Lan						fim2-1	fim3-1	ptxP1	ptxA1	ptxB2	ptxC1	ptxD1	ptxE1	prn2
B046	L504	ERR028856	3	Australia	Australia	Lan	2004	>2000				fim2-1	fim3-1	ptxP1	ptxA1	ptxB2	ptxC1	ptxD1	ptxE1	prn3
B047	L508	ERR028857	3	Australia	Australia	Lan	2004	>2000				fim2-1	fim3-1	ptxP1	ptxA1	ptxB2	ptxC1	ptxD1	ptxE1	prn2
B048	L518	ERR028847	3	Australia	Australia	Lan	2006	>2000				fim2-1	fim3-1	ptxP1	ptxA1	ptxB2	ptxC1	ptxD1	ptxE1	prn1
B049	L711	ERR028875	3	Australia	Australia	Lan	2007	>2000				fim2-1	fim3-2	ptxP3	ptxA1	ptxB2	ptxC2	ptxD1	ptxE1	prn2
B050	L580	ERR028863	3	Australia	Australia	Lan	2007	>2000				fim2-1	fim3-1	ptxP1	ptxA2	ptxB2	ptxC1	ptxD1	ptxE1	prn16
B051	Bp03-030	ERR037423	3	Canada	North America	Tsang	1994	1960-1995				fim2-1	fim3-2	ptxP3	ptxA1	ptxB2	ptxC2	ptxD1	ptxE1	prn2
B052	Bp02-016	ERR029990	3	Canada	North America	Tsang	1995	1960-1995				fim2-1	fim3-1	ptxP3	ptxA1	ptxB2	ptxC2	ptxD1	ptxE1	prn2
B053	Bp02-019	ERR029991	3	Canada	North America	Tsang	1995	1960-1995				fim2-1	fim3-1	ptxP1	ptxA1	ptxB2	ptxC1	ptxD1	ptxE1	prn3
B054	Bp02-027	ERR029992	3	Canada	North America	Tsang	1995	1960-1995				fim2-1	fim3-1	ptxP1	ptxA2	ptxB2	ptxC1	ptxD1	ptxE1	prn1
B055	Bp02-012	ERR029989	3	Canada	North America	Tsang	2000	1996-2000				fim2-1	fim3-2	ptxP3	ptxA1	ptxB2	ptxC2	ptxD1	ptxE1	prn2
B056	Bp02-002	ERR029987	3	Canada	North America	Tsang	2001	>2000				fim2-1	fim3-3	ptxP3	ptxA1	ptxB2	ptxC2	ptxD1	ptxE1	prn2
B057	Bp02-005	ERR029988	3	Canada	North America	Tsang	2001	>2000				fim2-1	fim3-1	ptxP1	ptxA2	ptxB2	ptxC1	ptxD1	ptxE1	prn1
B058	Bp02-035	ERR029982	3	Canada	North America	Tsang	2001	>2000				fim2-1	fim3-1	ptxP1	ptxA2	ptxB2	ptxC1	ptxD1	ptxE1	prn1
B059	Bp02-044	ERR029983	3	Canada	North America	Tsang	2001	>2000				fim2-1	fim3-1	ptxP3	ptxA1	ptxB2	ptxC2	ptxD1	ptxE1	prn2
B060	Bp02-045	ERR029984	3	Canada	North America	Tsang	2001	>2000				fim2-1	fim3-1	ptxP1	ptxA1	ptxB2	ptxC1	ptxD1	ptxE1	prn3
B061	Bp02-046	ERR037419	3	Canada	North America	Tsang	2001	>2000				fim2-1	fim3-2	ptxP3	ptxA1	ptxB2	ptxC2	ptxD1	ptxE1	prn2
B062	Bp06-371	ERR037429	3	Canada	North America	Tsang	2001	>2000				fim2-1	fim3-2	ptxP3	ptxA1	ptxB2	ptxC2	ptxD1	ptxE1	prn2
B063	Bp02-001	ERR029986	3	Canada	North America	Tsang	2002	>2000				fim2-1	fim3-1	ptxP3	ptxA9	ptxB2	ptxC2	ptxD1	ptxE1	prn2
B064	Bp06-401	ERR037430	3	Canada	North America	Tsang	2002	>2000				fim2-1	fim3-1	ptxP1	ptxA1	ptxB2	ptxC1	ptxD1	ptxE1	prn3
B065	Bp06-089	ERR037425	3	Canada	North America	Tsang	2004	>2000				fim2-1	fim3-6	ptxP3	ptxA1	ptxB2	ptxC2	ptxD1	ptxE1	prn2
B066	Bp06-090	ERR037426	3	Canada	North America	Tsang	2004	>2000				fim2-1	fim3-4	ptxP1	ptxA1	ptxB2	ptxC1	ptxD3	ptxE1	prn1
B067	Bp06-246	ERR037427	3	Canada	North America	Tsang	2005	>2000				fim2-1	fim3-2	ptxP3	ptxA1	ptxB2	ptxC2	ptxD1	ptxE1	prn3
B068	B0402	ERR361821	3	China	Asia	Mooi	1957	<1960				fim2-1	fim3-1	ptxP1	ptxA2	ptxB1	ptxC1	ptxD1	ptxE1
B069	B0403	ERR031091	3	China	Asia	Mooi	1957	<1960			3	fim2-1	fim3-1	ptxP1	ptxA2	ptxB2	ptxC1	ptxD1	ptxE1	prn1
B070	DK6	ERR029337	3	Denmark	Europe	Dalby	1962	1960-1995				fim2-1	fim3-1	ptxP1	ptxA1	ptxB2	ptxC1	ptxD1	ptxE1	prn1
B071	DK7	ERR029338	3	Denmark	Europe	Dalby	1968	1960-1995			2	fim2-1	fim3-1	ptxP1	ptxA1	ptxB2	ptxC1	ptxD1	ptxE1	prn3
B072	DK8	ERR029339	3	Denmark	Europe	Dalby	1974	1960-1995			3	fim2-1	fim3-1	ptxP1	ptxA1	ptxB2	ptxC1	ptxD1	ptxE1	prn1
B073	DK10	ERR029340	3	Denmark	Europe	Dalby	2001	>2000	97	not	2	fim2-1	fim3-1	ptxP1	ptxA1	ptxB2	ptxC1	ptxD1	ptxE1	prn2
B074	DK11	ERR029330	3	Denmark	Europe	Dalby	2001	>2000	87	not		fim2-1	fim3-2	ptxP3	ptxA1	ptxB2	ptxC2	ptxD1	ptxE1	prn2
B075	DK12	ERR029331	3	Denmark	Europe	Dalby	2001	>2000	16	fully		fim2-1	fim3-1	ptxP1	ptxA1	ptxB2	ptxC1	ptxD1	ptxE1	prn2
B076	DK13	ERR029332	3	Denmark	Europe	Dalby	2002	>2000	538	not	3	fim2-1	fim3-2	ptxP3	ptxA1	ptxB2	ptxC2	ptxD1	ptxE1	prn2
B077	DK14	ERR029981	3	Denmark	Europe	Dalby	2005	>2000	3			fim2-1	fim3-1	ptxP3	ptxA1	ptxB2	ptxC2	ptxD1	ptxE1
B078	DK15	ERR029985	3	Denmark	Europe	Dalby	2007	>2000	2	not		fim2-1	fim3-1	ptxP3	ptxA1	ptxB2	ptxC2	ptxD1	ptxE1
B079	KKK22	ERR031088	3	Finland	Europe	He	1953	<1960	0		3	fim2-1	fim3-1	ptxP1	ptxA2	ptxB2	ptxC1	ptxD1	ptxE1	prn1
B080	KKK1277	ERR031089	3	Finland	Europe	He	1964	1960-1995	0		2,3	fim2-1	fim3-1	ptxP1	ptxA2	ptxB2	ptxC1	ptxD1	ptxE1	prn1
B081	KKK1330	ERR030002	3	Finland	Europe	He	1965	1960-1995	0		2	fim2-1	fim3-1	ptxP1	ptxA2	ptxB2	ptxC1	ptxD1	ptxE1	prn1
B082	1977/3	ERR029994	3	Finland	Europe	He	1977	1960-1995	0		3	fim2-1	fim3-1	ptxP1	ptxA1	ptxB2	ptxC1	ptxD1	ptxE1	prn1
B083	PRCB7/H	ERR029995	3	Finland	Europe	He	1982	1960-1995	0		2	fim2-1	fim3-1	ptxP1	ptxA1	ptxB2	ptxC1	ptxD1	ptxE1	prn2
B084	PRCB2	ERR029996	3	Finland	Europe	He	1991	1960-1995	2	not	2	fim2-1	fim3-1	ptxP1	ptxA1	ptxB2	ptxC1	ptxD1	ptxE1	prn2
B085	PRCB118	ERR029997	3	Finland	Europe	He	1994	1960-1995	79		2	fim2-1	fim3-1	ptxP1	ptxA1	ptxB2	ptxC1	ptxD1	ptxE1	prn4
B086	PRCB179	ERR029998	3	Finland	Europe	He	1996	1996-2000	1	not	2	fim2-1	fim3-1	ptxP1	ptxA1	ptxB2	ptxC1	ptxD1	ptxE1	prn2
B087	PRCB272	ERR029999	3	Finland	Europe	He	1999	1996-2000	5		3	fim2-1	fim3-2	ptxP3	ptxA1	ptxB2	ptxC2	ptxD1	ptxE1	prn2
B088	PRCB352	ERR030000	3	Finland	Europe	He	2002	>2000	122		2	fim2-1	fim3-1	ptxP1	ptxA10	ptxB2	ptxC1	ptxD1	ptxE1	prn3
B089	PRCB406	ERR030001	3	Finland	Europe	He	2003	>2000	8		3	fim2-1	fim3-2	ptxP3	ptxA1	ptxB2	ptxC2	ptxD1	ptxE1	prn2
B090	PRCB450	ERR029335	3	Finland	Europe	He	2003	>2000	2	not	3	fim2-1	fim3-2	ptxP3	ptxA1	ptxB2	ptxC2	ptxD1	ptxE1	prn2
B091	PRCB521	ERR029334	3	Finland	Europe	He	2004	>2000	176		2	fim2-1	fim3-1	ptxP1	ptxA1	ptxB2	ptxC1	ptxD1	ptxE1	prn2
B092	PRCB637	ERR029329	3	Finland	Europe	He	2006	>2000	3		3	fim2-1	fim3-2	ptxP3	ptxA1	ptxB2	ptxC2	ptxD1	ptxE1	prn2
B093	PRCB640	ERR029336	3	Finland	Europe	He	2006	>2000	12		3	fim2-1	fim3-2	ptxP3	ptxA1	ptxB2	ptxC2	ptxD1	ptxE1	prn2
B094	PRCB649	ERR029333	3	Finland	Europe	He	2006	>2000	501		3	fim2-1	fim3-2	ptxP3	ptxA1	ptxB2	ptxC2	ptxD1	ptxE1	prn2
B095	Cz	ERR028834	3	France	Europe	Guiso	1993	1960-1995	1	not	2,3	fim2-1	fim3-1	ptxP4	ptxA5	ptxB2	ptxC1	ptxD2	ptxE1	prn6
B096	Hav	ERR028837	3	France	Europe	Guiso	1993	1960-1995	2	not	3	fim2-1	fim3-1	ptxP1	ptxA1	ptxB2	ptxC1	ptxD1	ptxE1	prn2
B097	FR145	ERR028838	3	France	Europe	Guiso	1995	1960-1995	2	fully	3	fim2-1	fim3-1	ptxP1	ptxA2	ptxB2	ptxC1	ptxD1	ptxE1	prn1
B098	FR287	ERR028839	3	France	Europe	Guiso	1996	1996-2000	84	not	3	fim2-1	fim3-1	ptxP1	ptxA1	ptxB2	ptxC1	ptxD1	ptxE1	prn3
B099	FR743	ERR028840	3	France	Europe	Guiso	1999	1996-2000	3	not	3	fim2-1	fim3-2	ptxP3	ptxA1	ptxB2	ptxC2	ptxD1	ptxE1	prn2
B100	FR1003	ERR028841	3	France	Europe	Guiso	2000	1996-2000	3	not	3	fim2-1	fim3-2	ptxP3	ptxA1	ptxB2	ptxC2	ptxD1	ptxE1	prn2
B101	FR1139	ERR028842	3	France	Europe	Guiso	2002	>2000	518	not	3	fim2-1	fim3-4	ptxP1	ptxA1	ptxB2	ptxC1	ptxD1	ptxE1	prn2
B102	FR3080	ERR028843	3	France	Europe	Guiso	2004	>2000	86	not	3	fim2-1	fim3-2	ptxP3	ptxA1	ptxB2	ptxC2	ptxD1	ptxE1	prn2
B103	FR3207	ERR028844	3	France	Europe	Guiso	2004	>2000	2	not	3	fim2-1	fim3-2	ptxP3	ptxA1	ptxB2	ptxC2	ptxD1	ptxE1	prn2
B104	FR3407	ERR028835	3	France	Europe	Guiso	2005	>2000	3	not	3	fim2-1	fim3-1	ptxP3	ptxA1	ptxB2	ptxC2	ptxD1	ptxE1	prn2
B105	FR3713	ERR028836	3	France	Europe	Guiso	2007	>2000	0	not	3	fim2-1	fim3-1	ptxP3	ptxA1	ptxB2	ptxC2	ptxD1	ptxE1	prn2
B106	L672	ERR361848	3	Hong Kong	Asia	Lan	2002	>2000				fim2-1	fim3-2	ptxP3	ptxA1	ptxB4	ptxC2	ptxD1	ptxE1	prn2
B107	L675	ERR361850	3	Hong Kong	Asia	Lan	2002	>2000				fim2-1	fim3-1	ptxP1	ptxA2	ptxB2	ptxC1	ptxD1	ptxE1	prn16
B108	L673	ERR361849	3	Hong Kong	Asia	Lan	2002	>2000				fim2-1	fim3-2	ptxP3	ptxA1	ptxB2	ptxC2	ptxD1	ptxE1	prn2
B109	L676	ERR361851	3	Hong Kong	Asia	Lan	2004	>2000				fim2-1	fim3-4	ptxP1	ptxA1	ptxB2	ptxC1	ptxD1	ptxE1	prn1
B110	L681	ERR361852	3	Hong Kong	Asia	Lan	2006	>2000				fim2-1	fim3-2	ptxP3	ptxA1	ptxB2	ptxC2	ptxD1	ptxE1	prn2
B111	00307	ERR029298	3	Italy	Europe	Stefanelli	1994	1960-1995	23	partially	2,3	fim2-1	fim3-1	ptxP1	ptxA1	ptxB2	ptxC1	ptxD1	ptxE1	prn3
B112	01766	ERR029308	3	Italy	Europe	Stefanelli	1994	1960-1995	25	fully	2	fim2-1	fim3-1	ptxP1	ptxA1	ptxB2	ptxC1	ptxD1	ptxE1	prn2
B113	01994	ERR029304	3	Italy	Europe	Stefanelli	1994	1960-1995	25	fully	3	fim2-1	fim3-1	ptxP1	ptxA1	ptxB2	ptxC1	ptxD1	ptxE1	prn2
B114	02002	ERR029294	3	Italy	Europe	Stefanelli	1994	1960-1995	23	partially	3	fim2-1	fim3-1	ptxP1	ptxA1	ptxB2	ptxC1	ptxD1	ptxE1	prn3
B115	02632	ERR029301	3	Italy	Europe	Stefanelli	1994	1960-1995	21	fully	3	fim2-1	fim3-1	ptxP1	ptxA1	ptxB2	ptxC1	ptxD1	ptxE1	prn2
B116	02659	ERR029295	3	Italy	Europe	Stefanelli	1994	1960-1995	19	fully	3	fim2-1	fim3-1	ptxP5	ptxA1	ptxB2	ptxC1	ptxD1	ptxE1	prn3
B117	05275	ERR029297	3	Italy	Europe	Stefanelli	1994	1960-1995	21	fully	2	fim2-1	fim3-1	ptxP3	ptxA1	ptxB2	ptxC2	ptxD1	ptxE1	prn2
B118	08517	ERR029302	3	Italy	Europe	Stefanelli	1994	1960-1995	15	fully	3	fim2-1	fim3-1	ptxP1	ptxA1	ptxB2	ptxC1	ptxD1	ptxE1	prn3
B119	09878	ERR029293	3	Italy	Europe	Stefanelli	1994	1960-1995	18	fully	2	fim2-1	fim3-1	ptxP1	ptxA1	ptxB2	ptxC1	ptxD1	ptxE1	prn2
B120	B0935	ERS422913	2	Italy	Europe	Mooi	1994	1960-1995	15			fim2-1	fim3-1	ptxP5	ptxA1	ptxB2	ptxC1	ptxD1	ptxE1	prn5
B121	13167	ERR029299	3	Italy	Europe	Stefanelli	1994	1960-1995	16	fully	3	fim2-1	fim3-1	ptxP1	ptxA1	ptxB2	ptxC1	ptxD1	ptxE1	prn3
B122	13612	ERR029309	3	Italy	Europe	Stefanelli	1994	1960-1995	18	fully	2	fim2-1	fim3-1	ptxP1	ptxA1	ptxB2	ptxC1	ptxD1	ptxE1	prn2
B123	15550	ERR029296	3	Italy	Europe	Stefanelli	1994	1960-1995	10	fully	3	fim2-1	fim3-1	ptxP1	ptxA1	ptxB2	ptxC1	ptxD1	ptxE1	prn1
B124	09859	ERR029300	3	Italy	Europe	Stefanelli	1995	1960-1995	25	fully	3	fim2-1	fim3-1	ptxP1	ptxA1	ptxB2	ptxC1	ptxD1	ptxE1	prn1
B125	10103	ERR029310	3	Italy	Europe	Stefanelli	1995	1960-1995	23	fully	3	fim2-1	fim3-1	ptxP1	ptxA1	ptxB2	ptxC1	ptxD1	ptxE1	prn2
B126	BP70	ERR029311	3	Japan	Asia	Kamachi	1988	1960-1995				fim2-1	fim3-1	ptxP1	ptxA2	ptxB2	ptxC1	ptxD1	ptxE1	prn1
B127	BP182	ERR029313	3	Japan	Asia	Kamachi	1991	1960-1995	108	fully		fim2-1	fim3-1	ptxP1	ptxA2	ptxB2	ptxC1	ptxD1	ptxE1	prn12
B128	BP22	ERR029312	3	Japan	Asia	Kamachi	1991	1960-1995				fim2-1	fim3-1	ptxP1	ptxA2	ptxB2	ptxC1	ptxD1	ptxE1	prn1
B129	B1045	ERS422914	2	Japan	Asia	Mooi	1995	1960-1995		fully		fim2-1	fim3-1	ptxP8	ptxA2	ptxB2	ptxC1	ptxD1	ptxE1	prn1
B130	BP120	ERR029314	3	Japan	Asia	Kamachi	1995	1960-1995	84			fim2-1	fim3-1	ptxP3	ptxA1	ptxB2	ptxC2	ptxD5	ptxE1	prn2
B131	B1055	ERS422542	1	Japan	Asia	Mooi	1996	1996-2000		fully		fim2-1	fim3-1	ptxP3	ptxA1	ptxB2	ptxC2	ptxD5	ptxE1	prn2
B132	BP128	ERR029315	3	Japan	Asia	Kamachi	1996	1996-2000	48			fim2-1	fim3-1	ptxP1	ptxA2	ptxB2	ptxC1	ptxD1	ptxE1	prn1
B133	BP121	ERR029305	3	Japan	Asia	Kamachi	1998	1996-2000	4			fim2-1	fim3-1	ptxP1	ptxA2	ptxB1	ptxC1	ptxD1	ptxE1	prn1
B134	BP31	ERR029306	3	Japan	Asia	Kamachi	1999	1996-2000				fim2-1	fim3-1	ptxP3	ptxA1	ptxB2	ptxC2	ptxD1	ptxE1	prn2
B135	BP56	ERR029307	3	Japan	Asia	Kamachi	1999	1996-2000	24			fim2-1	fim3-1	ptxP1	ptxA2	ptxB1	ptxC1	ptxD1	ptxE1	prn1
B136	BP119	ERR029317	3	Japan	Asia	Kamachi	2001	>2000	24			fim2-1	fim3-1	ptxP1	ptxA2	ptxB2	ptxC1	ptxD1	ptxE1	prn1
B137	BP143	ERR029320	3	Japan	Asia	Kamachi	2002	>2000	5	not		fim2-1	fim3-1	ptxP1	ptxA2	ptxB2	ptxC1	ptxD1	ptxE1	prn1
B138	BP227	ERR029321	3	Japan	Asia	Kamachi	2003	>2000	7	not		fim2-1	fim3-1	ptxP1	ptxA1	ptxB2	ptxC1	ptxD1	ptxE1	prn1
B139	BP230	ERR029322	3	Japan	Asia	Kamachi	2004	>2000	5	not		fim2-1	fim3-1	ptxP1	ptxA2	ptxB2	ptxC1	ptxD1	ptxE1	prn16
B140	BP279	ERR029323	3	Japan	Asia	Kamachi	2004	>2000	4	not		fim2-1	fim3-2	ptxP3	ptxA1	ptxB2	ptxC2	ptxD1	ptxE1	prn2
B141	BP310	ERR029324	3	Japan	Asia	Kamachi	2006	>2000	132			fim2-1	fim3-1	ptxP1	ptxA2	ptxB2	ptxC1	ptxD1	ptxE1	prn16
B142	BP317	ERR029325	3	Japan	Asia	Kamachi	2007	>2000	132			fim2-1	fim3-1	ptxP1	ptxA1	ptxB2	ptxC1	ptxD1	ptxE1	prn1
B143	B3198	ERR361868	3	Kenya	Africa	Mooi	1975	1960-1995			2,3	fim2-1	fim3-1	ptxP1	ptxA1	ptxB2	ptxC1	ptxD1	ptxE1	prn1
B144	B3202	ERR361858	3	Kenya	Africa	Mooi	1975	1960-1995			2	fim2-1	fim3-1	ptxP1	ptxA1	ptxB2	ptxC1	ptxD1	ptxE1	prn1
B145	B3280	ERS422543	1	Kenya	Africa	Mooi	1975	1960-1995			2	fim2-1	fim3-1	ptxP1	ptxA2	ptxB2	ptxC1	ptxD1	ptxE1	prn1
B146	B3186	ERS422544	1	Kenya	Africa	Mooi	1975	1960-1995			2,3	fim2-1	fim3-1	ptxP1	ptxA3	ptxB2	ptxC1	ptxD1	ptxE1	prn1
B147	B3199	ERR361839	3	Kenya	Africa	Mooi	1975	1960-1995			2	fim2-1	fim3-1	ptxP1	ptxA2	ptxB2	ptxC1	ptxD1	ptxE1	prn1
B148	B3192	ERS422545	1	Kenya	Africa	Mooi	1975	1960-1995			2,3	fim2-1	fim3-1	ptxP1	ptxA1	ptxB2	ptxC1	ptxD1	ptxE1	prn1
B149	B3193	ERR361861	3	Kenya	Africa	Mooi	1975	1960-1995			3	fim2-1	fim3-1	ptxP1	ptxA1	ptxB2	ptxC1	ptxD1	ptxE1	prn1
B150	B3289	ERS422546	1	Kenya	Africa	Mooi	1975	1960-1995			2,3	fim2-1	fim3-1	ptxP1	ptxA2	ptxB2	ptxC1	ptxD1	ptxE1	prn1
B151	B3191	ERR361859	3	Kenya	Africa	Mooi	1975	1960-1995			3	fim2-1	fim3-1	ptxP1	ptxA3	ptxB2	ptxC1	ptxD1	ptxE1	prn1
B152	B3189	ERR361832	3	Kenya	Africa	Mooi	1975	1960-1995			2,3	fim2-1	fim3-1	ptxP6	ptxA2	ptxB1	ptxC1	ptxD1	ptxE1	prn1
B153	B3190	ERR361822	3	Kenya	Africa	Mooi	1975	1960-1995			2	fim2-1	fim3-1	ptxP1	ptxA1	ptxB2	ptxC1	ptxD1	ptxE1	prn1
B154	B3195	ERR361862	3	Kenya	Africa	Mooi	1975	1960-1995			2	fim2-1	fim3-1	ptxP1	ptxA2	ptxB2	ptxC1	ptxD1	ptxE1	prn1
B155	B3200	ERR361840	3	Kenya	Africa	Mooi	1975	1960-1995			2	fim2-1	fim3-1	ptxP1	ptxA2	ptxB2	ptxC1	ptxD1	ptxE1	prn1
B156	B3197	ERR361843	3	Kenya	Africa	Mooi	1975	1960-1995			3	fim2-1	fim3-1	ptxP6	ptxA2	ptxB1	ptxC1	ptxD1	ptxE1	prn1
B157	B3178	ERR361863	3	Kenya	Africa	Mooi	1975	1960-1995			2	fim2-1	fim3-1	ptxP1	ptxA1	ptxB2	ptxC1	ptxD1	ptxE1	prn1
B158	B3174	ERS422547	1	Kenya	Africa	Mooi	1975	1960-1995			2,3	fim2-1	fim3-1	ptxP6	ptxA2	ptxB1	ptxC1	ptxD1	ptxE1	prn1
B159	B3175	ERR361830	3	Kenya	Africa	Mooi	1975	1960-1995			3	fim2-1	fim3-1	ptxP1	ptxA1	ptxB2	ptxC1	ptxD1	ptxE1	prn1
B160	B1195	ERR361825	3	Netherlands	Europe	Mooi	1949	<1960			2	fim2-1	fim3-1	ptxP1	ptxA2	ptxB2	ptxC1	ptxD1	ptxE1	prn1
B161	B1197	ERR361826	3	Netherlands	Europe	Mooi	1950	<1960			2	fim2-1	fim3-1	ptxP1	ptxA2	ptxB2	ptxC1	ptxD1	ptxE1	prn1
B162	B0497	ERR361831	3	Netherlands	Europe	Mooi	1950	<1960			3	fim2-2	fim3-1	ptxP2	ptxA4	ptxB2	ptxC1	ptxD1	ptxE1	prn7
B163	B0496	ERR031097	3	Netherlands	Europe	Mooi	1950	<1960			2	fim2-2	fim3-1	ptxP2	ptxA4	ptxB2	ptxC1	ptxD1	ptxE1	prn7
B164	B0441	ERR031095	3	Netherlands	Europe	Mooi	1952	<1960			2,3	fim2-2	fim3-1	ptxP2	ptxA4	ptxB2	ptxC1	ptxD1	ptxE1	prn7
B165	B0296	SRA051375	2	Netherlands	Europe	Mooi	1952	<1960			2	fim2-1	fim3-1	ptxP1	ptxA2	ptxB2	ptxC1	ptxD1	ptxE1	prn1
B166	B0572	ERS422915	2	Netherlands	Europe	Mooi	1952	<1960			2	fim2-1	fim3-1	ptxP1	ptxA2	ptxB2	ptxC1	ptxD1	ptxE1	prn1
B167	B0442	ERR031096	3	Netherlands	Europe	Mooi	1954	<1960			2	fim2-1	fim3-1	ptxP4	ptxA5	ptxB2	ptxC1	ptxD2	ptxE1	prn10
B168	B1381	ERS422916	2	Netherlands	Europe	Mooi	1956	<1960			2	fim2-1	fim3-1	ptxP1	ptxA2	ptxB2	ptxC1	ptxD1	ptxE1	prn1
B169	B1379	ERS422917	2	Netherlands	Europe	Mooi	1958	<1960			2	fim2-1	fim3-1	ptxP1	ptxA2	ptxB2	ptxC1	ptxD1	ptxE1	prn1
B170	B1374	ERR361857	3	Netherlands	Europe	Mooi	1965	1960-1995			2	fim2-1	fim3-1	ptxP1	ptxA1	ptxB2	ptxC1	ptxD1	ptxE1	prn1
B171	B0576	ERS422918	2	Netherlands	Europe	Mooi	1967	1960-1995			3	fim2-1	fim3-1	ptxP1	ptxA2	ptxB2	ptxC1	ptxD1	ptxE1	prn1
B172	B0582	ERS422919	2	Netherlands	Europe	Mooi	1972	1960-1995			3	fim2-1	fim3-1	ptxP1	ptxA1	ptxB2	ptxC1	ptxD1	ptxE1	prn1
B173	B0583	ERR031098	3	Netherlands	Europe	Mooi	1976	1960-1995			3	fim2-1	fim3-1	ptxP1	ptxA1	ptxB2	ptxC1	ptxD1	ptxE1	prn1
B174	B1223	ERR361827	3	Netherlands	Europe	Mooi	1977	1960-1995			2,3	fim2-1	fim3-1	ptxP1	ptxA2	ptxB2	ptxC1	ptxD1	ptxE1	prn1
B175	B0585	ERR031099	3	Netherlands	Europe	Mooi	1977	1960-1995			2	fim2-1	fim3-1	ptxP6	ptxA2	ptxB1	ptxC1	ptxD1	ptxE1	prn1
B176	B3006	ERS422920	2	Netherlands	Europe	Mooi	1977	1960-1995			2	fim2-1	fim3-1	ptxP1	ptxA1	ptxB2	ptxC1	ptxD1	ptxE1	prn2
B177	B0295	ERS422921	2	Netherlands	Europe	Mooi	1978	1960-1995				fim2-1	fim3-1	ptxP1	ptxA2	ptxB1	ptxC1	ptxD1	ptxE1	prn1
B178	B0592	ERR361828	3	Netherlands	Europe	Mooi	1982	1960-1995			2	fim2-1	fim3-1	ptxP1	ptxA2	ptxB2	ptxC1	ptxD1	ptxE1	prn1
B179	B0685	ERS422922	2	Netherlands	Europe	Mooi	1982	1960-1995			2	fim2-1	fim3-1	ptxP1	ptxA1	ptxB2	ptxC1	ptxD1	ptxE1	prn3
B180	B0738	SRA051375	2	Netherlands	Europe	Mooi	1983	1960-1995			2,3	fim2-1	fim3-1	ptxP1	ptxA1	ptxB2	ptxC1	ptxD1	ptxE1	prn1
B181	B0754	ERS422923	2	Netherlands	Europe	Mooi	1986	1960-1995			2	fim2-1	fim3-1	ptxP1	ptxA1	ptxB2	ptxC1	ptxD1	ptxE1	prn3
B182	B2968	ERS422924	2	Netherlands	Europe	Mooi	1987	1960-1995			2,3	fim2-1	fim3-1	ptxP1	ptxA2	ptxB2	ptxC1	ptxD1	ptxE1	prn1
B183	B0765	ERS422925	2	Netherlands	Europe	Mooi	1987	1960-1995			3	fim2-1	fim3-1	ptxP1	ptxA1	ptxB2	ptxC1	ptxD1	ptxE1	prn2
B184	B2973	ERR361829	3	Netherlands	Europe	Mooi	1988	1960-1995			3	fim2-1	fim3-1	ptxP3	ptxA1	ptxB2	ptxC2	ptxD1	ptxE1	prn2
B185	B2982	ERS422926	2	Netherlands	Europe	Mooi	1990	1960-1995			3	fim2-2	fim3-1	ptxP2	ptxA4	ptxB2	ptxC1	ptxD1	ptxE1	prn7
B186	B2985	ERS422548	1	Netherlands	Europe	Mooi	1990	1960-1995			3	fim2-1	fim3-1	ptxP3	ptxA1	ptxB2	ptxC2	ptxD1	ptxE1	prn2
B187	B0881	ERR031100	3	Netherlands	Europe	Mooi	1990	1960-1995	3		3	fim2-1	fim3-1	ptxP10	ptxA1	ptxB2	ptxC1	ptxD1	ptxE1	prn3
B188	B0886	ERS422927	2	Netherlands	Europe	Mooi	1990	1960-1995	3		2	fim2-1	fim3-1	ptxP1	ptxA1	ptxB2	ptxC1	ptxD1	ptxE1	prn1
B189	B0887	ERR031101	3	Netherlands	Europe	Mooi	1991	1960-1995			2	fim2-2	fim3-1	ptxP2	ptxA4	ptxB2	ptxC1	ptxD1	ptxE1	prn7
B190	B0888	ERS422928	2	Netherlands	Europe	Mooi	1991	1960-1995	9		3	fim2-1	fim3-1	ptxP1	ptxA1	ptxB2	ptxC1	ptxD1	ptxE1	prn3
B191	B0904	ERS422929	2	Netherlands	Europe	Mooi	1992	1960-1995	92		3	fim2-1	fim3-1	ptxP7	ptxA1	ptxB2	ptxC1	ptxD1	ptxE1	prn1
B192	B2227	ERS422549	1	Netherlands	Europe	Mooi	1992	1960-1995				fim2-1	fim3-1	ptxP3	ptxA1	ptxB2	ptxC2	ptxD1	ptxE1	prn2
B193	B0400	SRA051375	2	Netherlands	Europe	Mooi	1993	1960-1995	1		3	fim2-1	fim3-1	ptxP1	ptxA1	ptxB2	ptxC1	ptxD1	ptxE1	prn2
B194	B0358	ERS422550	1	Netherlands	Europe	Mooi	1994	1960-1995	3		3	fim2-1	fim3-1	ptxP3	ptxA1	ptxB2	ptxC2	ptxD1	ptxE1	prn2
B195	B0638	ERS422930	2	Netherlands	Europe	Mooi	1996	1996-2000	96		3	fim2-1	fim3-1	ptxP1	ptxA1	ptxB2	ptxC1	ptxD1	ptxE1	prn3
B196	B0644	ERS422551	1	Netherlands	Europe	Mooi	1996	1996-2000	4		3	fim2-1	fim3-1	ptxP3	ptxA1	ptxB2	ptxC2	ptxD1	ptxE1	prn2
B197	B0949	ERR031094	3	Netherlands	Europe	Mooi	1996	1996-2000	114		3	fim2-1	fim3-2	ptxP3	ptxA1	ptxB2	ptxC2	ptxD1	ptxE1	prn3
B198	B2005	ERS422931	2	Netherlands	Europe	Mooi	1997	1996-2000	3		3	fim2-1	fim3-1	ptxP11	ptxA1	ptxB2	ptxC1	ptxD1	ptxE1	prn2
B199	B1836	ERR361823	3	Netherlands	Europe	Mooi	1999	1996-2000	3		3	fim2-1	fim3-1	ptxP3	ptxA1	ptxB2	ptxC2	ptxD1	ptxE1	prn2
B200	B1841	ERS422932	2	Netherlands	Europe	Mooi	1999	1996-2000	113		3	fim2-1	fim3-1	ptxP1	ptxA1	ptxB2	ptxC1	ptxD1	ptxE1	prn3
B201	B1865	ERR031102	3	Netherlands	Europe	Mooi	2000	1996-2000	2		3	fim2-1	fim3-2	ptxP3	ptxA1	ptxB2	ptxC2	ptxD1	ptxE1	prn2
B202	B1900	ERR361860	3	Netherlands	Europe	Mooi	2000	1996-2000	0		3	fim2-1	fim3-2	ptxP3	ptxA1	ptxB2	ptxC2	ptxD1	ptxE1	prn2
B203	B1873	ERS422552	1	Netherlands	Europe	Mooi	2000	1996-2000	2		2	fim2-1	fim3-1	ptxP3	ptxA1	ptxB2	ptxC2	ptxD1	ptxE1	prn2
B204	B1878	ERR361867	3	Netherlands	Europe	Mooi	2000	1996-2000	45		2	fim2-1	fim3-1	ptxP1	ptxA1	ptxB2	ptxC1	ptxD1	ptxE1	prn2
B205	B1917	ERS422553	1	Netherlands	Europe	Mooi	2000	1996-2000	44		3	fim2-1	fim3-2	ptxP3	ptxA1	ptxB2	ptxC2	ptxD1	ptxE1	prn2
B206	B2030	ERR361833	3	Netherlands	Europe	Mooi	2001	>2000	3		3	fim2-1	fim3-2	ptxP3	ptxA1	ptxB2	ptxC2	ptxD1	ptxE1	prn2
B207	B2414	ERS422933	2	Netherlands	Europe	Mooi	2002	>2000	25		3	fim2-2	fim3-4	ptxP1	ptxA1	ptxB2	ptxC1	ptxD1	ptxE1	prn1
B208	B2575	ERS422934	2	Netherlands	Europe	Mooi	2003	>2000	15		2	fim2-1	fim3-1	ptxP1	ptxA1	ptxB2	ptxC1	ptxD1	ptxE1	prn2
B209	B2584	ERS422554	1	Netherlands	Europe	Mooi	2003	>2000	2		3	fim2-1	fim3-1	ptxP3	ptxA1	ptxB2	ptxC2	ptxD1	ptxE1	prn2
B210	B2778	ERS422935	2	Netherlands	Europe	Mooi	2005	>2000	159		2	fim2-1	fim3-1	ptxP1	ptxA1	ptxB2	ptxC1	ptxD1	ptxE1	prn2
B211	B3034	ERS422555	1	Netherlands	Europe	Mooi	2006	>2000	1		3	fim2-1	fim3-2	ptxP3	ptxA1	ptxB2	ptxC2	ptxD1	ptxE1	prn2
B212	B2995	ERS422556	1	Netherlands	Europe	Mooi	2006	>2000	2		3	fim2-1	fim3-1	ptxP3	ptxA1	ptxB2	ptxC2	ptxD1	ptxE1	prn2
B213	B3124	ERS422936	2	Netherlands	Europe	Mooi	2007	>2000	1		2	fim2-1	fim3-1	ptxP1	ptxA1	ptxB2	ptxC1	ptxD1	ptxE1	prn2
B214	B3235	ERS422937	2	Netherlands	Europe	Mooi	2008	>2000	3		2	fim2-1	fim3-1	ptxP13	ptxA1	ptxB2	ptxC1	ptxD1	ptxE1	prn2
B215	B3214	ERS422938	2	Netherlands	Europe	Mooi	2008	>2000	160		2	fim2-1	fim3-1	ptxP1	ptxA1	ptxB2	ptxC1	ptxD1	ptxE1	prn2
B216	B3230	ERS422939	2	Netherlands	Europe	Mooi	2008	>2000	21	fully	3	fim2-1	fim3-2	ptxP3	ptxA1	ptxB2	ptxC2	ptxD1	ptxE1	prn2
B217	B3321	ERS422557	1	Netherlands	Europe	Mooi	2009	>2000	2		2	fim2-1	fim3-1	ptxP3	ptxA1	ptxB2	ptxC2	ptxD1	ptxE1	prn2
B218	B3379	ERS422940	2	Netherlands	Europe	Mooi	2009	>2000	43		2	fim2-1	fim3-1	ptxP1	ptxA1	ptxB2	ptxC1	ptxD1	ptxE1
B219	B3405	SRA051375	2	Netherlands	Europe	Mooi	2010	>2000	3		2	fim2-1	fim3-1	ptxP3	ptxA1	ptxB2	ptxC2	ptxD1	ptxE1	prn2
B220	A/63	ERR361856	3	Poland	Europe	Lutyńska	1963	1960-1995			2	fim2-1	fim3-1	ptxP1	ptxA1	ptxB2	ptxC1	ptxD1	ptxE1	prn1
B221	45/68	ERR361846	3	Poland	Europe	Lutyńska	1968	1960-1995			2,3	fim2-1	fim3-1	ptxP1	ptxA1	ptxB2	ptxC1	ptxD1	ptxE1	prn3
B222	1266/98	ERR019593	3	Poland	Europe	Lutyńska	1998	1996-2000	184	fully	2,3	fim2-1	fim3-1	ptxP1	ptxA1	ptxB2	ptxC1	ptxD1	ptxE1	prn1
B223	1326/62	ERR019597	3	Poland	Europe	Lutyńska	1962	1960-1995			2	fim2-1	fim3-1	ptxP1	ptxA2	ptxB2	ptxC1	ptxD1	ptxE1	prn1
B224	1758/97	ERR019590	3	Poland	Europe	Lutyńska	1997	1996-2000	138	fully	2,3	fim2-1	fim3-1	ptxP1	ptxA1	ptxB2	ptxC1	ptxD1	ptxE1	prn3
B225	2035/97	ERR019588	3	Poland	Europe	Lutyńska	1997	1996-2000	136	fully	2	fim2-1	fim3-1	ptxP1	ptxA1	ptxB2	ptxC1	ptxD1	ptxE1	prn2
B226	2146/97	ERR019598	3	Poland	Europe	Lutyńska	1997	1996-2000	148	fully	2	fim2-1	fim3-1	ptxP1	ptxA1	ptxB2	ptxC1	ptxD1	ptxE1	prn1
B227	2245/95	ERR019591	3	Poland	Europe	Lutyńska	1995	1960-1995	131	fully	2	fim2-1	fim3-1	ptxP1	ptxA1	ptxB2	ptxC1	ptxD1	ptxE1	prn1
B228	2501/99	ERR019604	3	Poland	Europe	Lutyńska	1999	1996-2000			3	fim2-1	fim3-2	ptxP3	ptxA1	ptxB2	ptxC2	ptxD1	ptxE1	prn2
B229	273/98	ERR019602	3	Poland	Europe	Lutyńska	1998	1996-2000	120		2	fim2-1	fim3-1	ptxP1	ptxA1	ptxB2	ptxC1	ptxD1	ptxE1	prn3
B230	2955/74	ERR019596	3	Poland	Europe	Lutyńska	1974	1960-1995	36	fully	3	fim2-1	fim3-1	ptxP1	ptxA1	ptxB2	ptxC1	ptxD1	ptxE1	prn1
B231	3681/97	ERR019600	3	Poland	Europe	Lutyńska	1997	1996-2000	128	fully	2	fim2-1	fim3-1	ptxP1	ptxA1	ptxB2	ptxC1	ptxD1	ptxE1	prn1
B232	3690/97	ERR019601	3	Poland	Europe	Lutyńska	1997	1996-2000	128	fully	2	fim2-1	fim3-1	ptxP1	ptxA1	ptxB2	ptxC1	ptxD1	ptxE1	prn1
B233	5216/74	ERR019595	3	Poland	Europe	Lutyńska	1974	1960-1995	4	partially	3	fim2-1	fim3-1	ptxP1	ptxA1	ptxB2	ptxC1	ptxD1	ptxE1	prn1
B234	606/67	ERR019592	3	Poland	Europe	Lutyńska	1967	1960-1995			2,3	fim2-1	fim3-1	ptxP1	ptxA2	ptxB2	ptxC1	ptxD1	ptxE1	prn1
B235	871/00	ERR019605	3	Poland	Europe	Lutyńska	2000	1996-2000	168		3	fim2-1	fim3-2	ptxP3	ptxA1	ptxB2	ptxC2	ptxD1	ptxE1	prn2
B236	RU140	ERR361866	3	Russia	Europe	Guiso	2001	>2000	144	not	3	fim2-1	fim3-1	ptxP1	ptxA1	ptxB2	ptxC1	ptxD1	ptxE1	prn1
B237	RU171	ERR361865	3	Russia	Europe	Guiso	2002	>2000	84	not	3	fim2-1	fim3-2	ptxP3	ptxA1	ptxB2	ptxC2	ptxD1	ptxE1	prn2
B238	B3084	ERS422558	1	Senegal	Africa	Mooi	1990	1960-1995			3	fim2-1	fim3-1	ptxP1	ptxA1	ptxB2	ptxC1	ptxD1	ptxE1	prn1
B239	B3081	ERS422559	1	Senegal	Africa	Mooi	1990	1960-1995			3	fim2-1	fim3-1	ptxP1	ptxA1	ptxB2	ptxC1	ptxD1	ptxE1	prn1
B240	IS5840	ERR019587	3	Senegal	Africa	Guiso	1993	1960-1995	<12	not	3	fim2-1	fim3-1	ptxP1	ptxA1	ptxB2	ptxC1	ptxD1	ptxE1	prn1
B241	IS8205	ERR019589	3	Senegal	Africa	Guiso	1993	1960-1995	<12	not	3	fim2-1	fim3-1	ptxP1	ptxA1	ptxB2	ptxC1	ptxD1	ptxE1	prn1
B242	B3602 (H11)	ERS422941	2	Denmark	Europe	Mooi	1997	1996-2000			3	fim2-1	fim3-2	ptxP3	ptxA1	ptxB2	ptxC2	ptxD1	ptxE1
B243	B3601 (P1174/99)	ERS422942	2	Sweden	Europe	Mooi	1999	1996-2000	90	fully	2,3	fim2-1	fim3-1	ptxP1	ptxA1	ptxB2	ptxC1	ptxD1	ptxE1
B244	B3603 (P32/07)	ERS422943	2	Sweden	Europe	Mooi	2007	>2000	7		3	fim2-1	fim3-2	ptxP18	ptxA1	ptxB2	ptxC2	ptxD1	ptxE1
B245	B3600 (P473/04)	ERS422944	2	Sweden	Europe	Mooi	2004	>2000	106	fully	3	fim2-1	fim3-2	ptxP15	ptxA1	ptxB2	ptxC2	ptxD1	ptxE1
B246	A Köpe5603	ERR028824	3	Sweden	Europe	Advani	1956	<1960			3	fim2-1	fim3-1	ptxP4	ptxA5	ptxB2	ptxC1	ptxD2	ptxE1	prn6/10
B247	O19	ERR037415	3	Sweden	Europe	Advani	1970	1960-1995			2,3	fim2-1	fim3-1	ptxP1	ptxA1	ptxB2	ptxC1	ptxD1	ptxE1	prn11
B248	O32	ERR037416	3	Sweden	Europe	Advani	1970	1960-1995			3	fim2-1	fim3-1	ptxP1	ptxA1	ptxB2	ptxC1	ptxD1	ptxE1	prn1
B249	O39	ERR037418	3	Sweden	Europe	Advani	1970	1960-1995			2,3	fim2-1	fim3-1	ptxP1	ptxA1	ptxB2	ptxC1	ptxD1	ptxE1	prn1
B250	O40	ERR037417	3	Sweden	Europe	Advani	1970	1960-1995			3	fim2-1	fim3-1	ptxP1	ptxA1	ptxB2	ptxC1	ptxD1	ptxE1	prn1
B251	O41	ERR037409	3	Sweden	Europe	Advani	1971	1960-1995			3	fim2-1	fim3-1	ptxP1	ptxA1	ptxB2	ptxC1	ptxD1	ptxE1	prn2
B252	B30	ERR037410	3	Sweden	Europe	Advani	1986	1960-1995	10	fully	2	fim2-1	fim3-1	ptxP1	ptxA1	ptxB2	ptxC1	ptxD1	ptxE1	prn2
B253	B3299 (P75/97)	ERS422945	2	Sweden	Europe	Mooi	1997	1996-2000	50		2,3	fim2-1	fim3-1	ptxP12	ptxA1	ptxB2	ptxC1	ptxD1	ptxE1	prn3
B254	P642/98	ERR028827	3	Sweden	Europe	Advani	1998	1996-2000	78		2	fim2-1	fim3-1	ptxP1	ptxA1	ptxB2	ptxC1	ptxD1	ptxE1	prn2
B255	P575/99	ERR028823	3	Sweden	Europe	Advani	1999	1996-2000	46		3	fim2-1	fim3-1	ptxP3	ptxA1	ptxB2	ptxC2	ptxD1	ptxE1	prn1
B256	P785/99	ERR028829	3	Sweden	Europe	Advani	1999	1996-2000	66	fully	3	fim2-1	fim3-1	ptxP3	ptxA1	ptxB2	ptxC2	ptxD1	ptxE1	prn2
B257	P854/00	ERR028826	3	Sweden	Europe	Advani	2000	1996-2000	65		2	fim2-1	fim3-1	ptxP1	ptxA1	ptxB2	ptxC1	ptxD1	ptxE1	prn2
B258	P303/02	ERR028828	3	Sweden	Europe	Advani	2002	>2000	44	fully	2	fim2-1	fim3-1	ptxP1	ptxA1	ptxB2	ptxC1	ptxD1	ptxE1	prn2
B259	P348/04	ERR028821	3	Sweden	Europe	Advani	2004	>2000	125		2	fim2-1	fim3-1	ptxP1	ptxA1	ptxB2	ptxC1	ptxD1	ptxE1	prn2
B260	P474/04	ERR028830	3	Sweden	Europe	Advani	2004	>2000	82	fully	3	fim2-1	fim3-1	ptxP3	ptxA1	ptxB2	ptxC2	ptxD1	ptxE1	prn2
B261	P484/04	ERR028822	3	Sweden	Europe	Advani	2004	>2000	140		3	fim2-1	fim3-1	ptxP1	ptxA1	ptxB2	ptxC1	ptxD1	ptxE1	prn2
B262	P491/04	ERR028832	3	Sweden	Europe	Advani	2004	>2000	135	fully	3	fim2-1	fim3-2	ptxP3	ptxA1	ptxB2	ptxC2	ptxD1	ptxE1	prn2
B263	P494/04	ERR028825	3	Sweden	Europe	Advani	2004	>2000	48		3	fim2-1	fim3-1	ptxP3	ptxA1	ptxB2	ptxC2	ptxD1	ptxE1	prn2
B264	P62/06	ERR028831	3	Sweden	Europe	Advani	2006	>2000	25	fully	3	fim2-1	fim3-1	ptxP3	ptxA1	ptxB2	ptxC2	ptxD1	ptxE1
B265	108	ERR030033	3	Taiwan	Asia	Chiang	1992	1960-1995	57			fim2-1	fim3-1	ptxP4	ptxA5	ptxB2	ptxC1	ptxD2	ptxE1	prn6
B266	1153	ERR030036	3	Taiwan	Asia	Chiang	1997	1996-2000	133			fim2-1	fim3-2	ptxP3	ptxA1	ptxB2	ptxC2	ptxD1	ptxE1	prn2
B267	PT1487	ERR030037	3	Taiwan	Asia	Chiang	1998	1996-2000	4	not		fim2-1	fim3-1	ptxP1	ptxA1	ptxB2	ptxC1	ptxD1	ptxE1	prn2
B268	PT1659	ERR030038	3	Taiwan	Asia	Chiang	1998	1996-2000	98	fully		fim2-1	fim3-1	ptxP1	ptxA1	ptxB2	ptxC1	ptxD1	ptxE1	prn1
B269	PT1877	ERR030039	3	Taiwan	Asia	Chiang	1999	1996-2000	4	partially		fim2-1	fim3-1	ptxP1	ptxA2	ptxB2	ptxC1	ptxD1	ptxE1	prn1
B270	PT1879	ERR030040	3	Taiwan	Asia	Chiang	1999	1996-2000	2	not		fim2-1	fim3-2	ptxP3	ptxA1	ptxB2	ptxC2	ptxD1	ptxE1	prn2
B271	PT2019	ERR030030	3	Taiwan	Asia	Chiang	1999	1996-2000	90	fully		fim2-1	fim3-1	ptxP1	ptxA1	ptxB2	ptxC1	ptxD1	ptxE1	prn1
B272	PT2400	ERR030031	3	Taiwan	Asia	Chiang	2000	1996-2000	1	not		fim2-1	fim3-1	ptxP1	ptxA1	ptxB2	ptxC1	ptxD4	ptxE1	prn3
B273	PT2689	ERR030032	3	Taiwan	Asia	Chiang	2000	1996-2000	7	partially		fim2-1	fim3-1	ptxP3	ptxA1	ptxB2	ptxC2	ptxD1	ptxE1	prn2
B274	BP92001	ERR028888	3	Taiwan	Asia	Chiang	2003	>2000	12	partially		fim2-1	fim3-1	ptxP1	ptxA1	ptxB2	ptxC1	ptxD1	ptxE1	prn1
B275	PT3764	ERR030034	3	Taiwan	Asia	Chiang	2003	>2000	116	fully		fim2-1	fim3-2	ptxP3	ptxA1	ptxB2	ptxC2	ptxD1	ptxE1	prn2
B276	PT3778	ERR030035	3	Taiwan	Asia	Chiang	2003	>2000	2	not		fim2-1	fim3-1	ptxP3	ptxA1	ptxB2	ptxC2	ptxD5	ptxE1	prn2
B277	PT3783	ERR028885	3	Taiwan	Asia	Chiang	2003	>2000	0 mo	not		fim2-1	fim3-1	ptxP3	ptxA1	ptxB2	ptxC2	ptxD1	ptxE1	prn2
B278	BP93001	ERR028889	3	Taiwan	Asia	Chiang	2004	>2000	3	partially		fim2-1	fim3-2	ptxP3	ptxA1	ptxB2	ptxC2	ptxD1	ptxE1	prn2
B279	BP94016	ERR028890	3	Taiwan	Asia	Chiang	2005	>2000	1	not		fim2-1	fim3-1	ptxP1	ptxA1	ptxB2	ptxC1	ptxD4	ptxE1	prn3
B280	BP94025	ERR028891	3	Taiwan	Asia	Chiang	2005	>2000	2	not		fim2-1	fim3-2	ptxP3	ptxA1	ptxB2	ptxC2	ptxD1	ptxE1	prn2
B281	BP94035	ERR028892	3	Taiwan	Asia	Chiang	2005	>2000	434			fim2-1	fim3-1	ptxP3	ptxA1	ptxB2	ptxC2	ptxD1	ptxE1	prn2
B282	BP95003	ERR028893	3	Taiwan	Asia	Chiang	2006	>2000	2	not		fim2-1	fim3-2	ptxP3	ptxA1	ptxB2	ptxC2	ptxD1	ptxE1	prn2
B283	BP95004	ERR028894	3	Taiwan	Asia	Chiang	2006	>2000	3	partially		fim2-1	fim3-2	ptxP3	ptxA1	ptxB2	ptxC2	ptxD1	ptxE1	prn2
B284	BP96004	ERR028895	3	Taiwan	Asia	Chiang	2007	>2000	457			fim2-1	fim3-2	ptxP3	ptxA1	ptxB2	ptxC2	ptxD1	ptxE1	prn4
B285	BP96006	ERR028886	3	Taiwan	Asia	Chiang	2007	>2000	2	not		fim2-1	fim3-1	ptxP1	ptxA1	ptxB2	ptxC1	ptxD4	ptxE1	prn3
B286	BP96013	ERR028887	3	Taiwan	Asia	Chiang	2007	>2000	1	not		fim2-1	fim3-1	ptxP3	ptxA1	ptxB2	ptxC2	ptxD5	ptxE1	prn3
B287	107	ERR361869	3	Taiwan	Asia	Chiang	1992	1960-1995	14			fim2-1	fim3-1	ptxP4	ptxA5	ptxB2	ptxC1	ptxD2	ptxE1	prn6
B288	H072360520	ERR037411	3	UK	Europe	Fry	2007	>2000	1		3	fim2-1	fim3-1	ptxP3	ptxA1	ptxB2	ptxC2	ptxD1	ptxE1	prn2
B289	H083920185	ERR037414	3	UK	Europe	Fry	2008	>2000	9		3	fim2-1	fim3-2	ptxP3	ptxA1	ptxB2	ptxC2	ptxD1	ptxE1
B290	NCTC10901	ERR037420	3	UK	Europe	Fry	1920	<1960	0		1	fim2-1	fim3-1	ptxP1	ptxA2	ptxB1	ptxC1	ptxD1	ptxE1	prn1
B291	CN0141	ERR037421	3	UK	Europe	Fry	1942	<1960	0		2	fim2-1	fim3-1	ptxP1	ptxA2	ptxB2	ptxC1	ptxD1	ptxE1	prn1
B292	CN1407	ERR037422	3	UK	Europe	Fry	1946	<1960	0		2,3	fim2-1	fim3-1	ptxP1	ptxA2	ptxB2	ptxC1	ptxD1	ptxE1	prn1
B293	CN2055	ERR037396	3	UK	Europe	Fry	1947	<1960	0		2	fim2-1	fim3-1	ptxP1	ptxA1	ptxB2	ptxC1	ptxD1	ptxE1	prn1
B294	CN3001	ERR037400	3	UK	Europe	Fry	1949	<1960	0		3	fim2-1	fim3-1	ptxP1	ptxA2	ptxB2	ptxC1	ptxD1	ptxE1	prn1
B295	NCTC10910	ERR037401	3	UK	Europe	Fry	1967	1960-1995	0		2,3	fim2-1	fim3-1	ptxP1	ptxA1	ptxB2	ptxC1	ptxD1	ptxE1	prn1
B296	PRL8002	ERR037402	3	UK	Europe	Fry	1979	1960-1995	0		2	fim2-1	fim3-1	ptxP1	ptxA1	ptxB2	ptxC1	ptxD1	ptxE1	prn1
B297	DCH039	ERR037403	3	UK	Europe	Fry	1982	1960-1995	0		2	fim2-1	fim3-1	ptxP1	ptxA1	ptxB2	ptxC1	ptxD1	ptxE1	prn3
B298	DCH088	ERR037404	3	UK	Europe	Fry	1982	1960-1995	0		2,3	fim2-1	fim3-1	ptxP1	ptxA1	ptxB2	ptxC1	ptxD1	ptxE1	prn1
B299	DCH166A	ERR037405	3	UK	Europe	Fry	1983	1960-1995	0		3	fim2-1	fim3-1	ptxP1	ptxA1	ptxB2	ptxC1	ptxD1	ptxE1	prn1
B300	98K323	ERR037406	3	UK	Europe	Fry	1998	1996-2000	18	fully	2	fim2-2	fim3-1	ptxP1	ptxA1	ptxB2	ptxC1	ptxD1	ptxE1	prn1
B301	BP0347	ERR037407	3	UK	Europe	Fry	2001	>2000	2		3	fim2-1	fim3-2	ptxP3	ptxA1	ptxB2	ptxC2	ptxD1	ptxE1	prn2
B302	BP1511	ERR037397	3	UK	Europe	Fry	2003	>2000	1		3	fim2-2	fim3-1	ptxP1	ptxA1	ptxB2	ptxC1	ptxD1	ptxE1	prn17
B303	H041760452	ERR037398	3	UK	Europe	Fry	2004	>2000	2	fully	3	fim2-1	fim3-2	ptxP3	ptxA1	ptxB2	ptxC2	ptxD1	ptxE1	prn2
B304	H050300086	ERR037399	3	UK	Europe	Fry	2005	>2000	1		3	fim2-1	fim3-1	ptxP3	ptxA1	ptxB2	ptxC2	ptxD1	ptxE1	prn3
B305	H060580043	ERR037408	3	UK	Europe	Fry	2006	>2000	0		2	fim2-1	fim3-3	ptxP3	ptxA1	ptxB2	ptxC2	ptxD1	ptxE1	prn1
B306	H073280013	ERR037412	3	UK	Europe	Fry	2007	>2000	2		2	fim2-1	fim3-4	ptxP1	ptxA1	ptxB2	ptxC1	ptxD1	ptxE1
B307	H083640507	ERR037413	3	UK	Europe	Fry	2008	>2000	1		3	fim2-1	fim3-1	ptxP3	ptxA1	ptxB2	ptxC2	ptxD1	ptxE1
B308	B200	ERR030022	3	USA	North America	Tondella	1935	<1960				fim2-2	fim3-1	ptxP2	ptxA4	ptxB2	ptxC1	ptxD1	ptxE1	prn7	vaccine production strain used by Merck, Sharp and Dohme (their strain #2231
B309	B203	ERR030024	3	USA	North America	Tondella	1939	<1960				fim2-2	fim3-1	ptxP2	ptxA4	ptxB2	ptxC1	ptxD1	ptxE1	prn7
B310	B202	ERR030023	3	USA	North America	Tondella	1946	<1960				fim2-1	fim3-1	ptxP1	ptxA2	ptxB2	ptxC1	ptxD1	ptxE1	prn1	vaccine production strain used by Lederle Labs (their strain #134)
B311	B215	ERR030025	3	USA	North America	Tondella	1977	1960-1995				fim2-1	fim3-1	ptxP1	ptxA2	ptxB2	ptxC1	ptxD1	ptxE1	prn1
B312	B225	ERR030026	3	USA	North America	Tondella	1977	1960-1995				fim2-1	fim3-1	ptxP1	ptxA2	ptxB2	ptxC1	ptxD1	ptxE1	prn1
B313	B316	ERR030027	3	USA	North America	Tondella	1977	1960-1995				fim2-1	fim3-1	ptxP1	ptxA2	ptxB2	ptxC1	ptxD1	ptxE1
B314	B159	ERR030021	3	USA	North America	Tondella	1978	1960-1995				fim2-1	fim3-1	ptxP1	ptxA2	ptxB2	ptxC1	ptxD1	ptxE1	prn1
B315	A020	ERR361837	3	USA	North America	Tondella	1986	1960-1995				fim2-1	fim3-1	ptxP1	ptxA2	ptxB2	ptxC1	ptxD1	ptxE1	prn1
B316	A214	ERR031092	3	USA	North America	Tondella	1993	1960-1995				fim2-1	fim3-1	ptxP1	ptxA2	ptxB2	ptxC1	ptxD1	ptxE1	prn1
B317	A639	ERR361838	3	USA	North America	Tondella	1993	1960-1995	6			fim2-1	fim3-1	ptxP1	ptxA1	ptxB2	ptxC1	ptxD1	ptxE1	prn1
B318	B733	ERR030020	3	USA	North America	Tondella	1995	1960-1995				fim2-1	fim3-1	ptxP1	ptxA2	ptxB2	ptxC1	ptxD1	ptxE1
B319	A818	ERR030017	3	USA	North America	Tondella	1997	1996-2000				fim2-1	fim3-2	ptxP3	ptxA1	ptxB2	ptxC2	ptxD1	ptxE1	prn2
B320	B385	ERR030028	3	USA	North America	Tondella	1997	1996-2000				fim2-1	fim3-1	ptxP3	ptxA1	ptxB2	ptxC2	ptxD1	ptxE1
B321	B1533	ERS422560	1	USA	North America	Mooi	1998	1996-2000				fim2-1	fim3-1	ptxP3	ptxA1	ptxB2	ptxC2	ptxD1	ptxE1	prn2
B322	B453	ERR030018	3	USA	North America	Tondella	1998	1996-2000				fim2-1	fim3-1	ptxP3	ptxA1	ptxB2	ptxC2	ptxD1	ptxE1	prn2
B323	C139	ERR030004	3	USA	North America	Tondella	1998	1996-2000				fim2-1	fim3-2	ptxP3	ptxA1	ptxB2	ptxC2	ptxD1	ptxE1	prn2
B324	B490	ERR030019	3	USA	North America	Tondella	1999	1996-2000	163			fim2-1	fim3-1	ptxP3	ptxA1	ptxB2	ptxC2	ptxD1	ptxE1	prn2
B325	C455	ERR030008	3	USA	North America	Tondella	1999	1996-2000				fim2-1	fim3-2	ptxP3	ptxA1	ptxB2	ptxC2	ptxD1	ptxE1
B326	C467	ERR030009	3	USA	North America	Tondella	1999	1996-2000				fim2-1	fim3-1	ptxP3	ptxA1	ptxB2	ptxC2	ptxD1	ptxE1
B327	C477	ERR030010	3	USA	North America	Tondella	1999	1996-2000				fim2-1	fim3-2	ptxP3	ptxA1	ptxB2	ptxC2	ptxD1	ptxE1
B328	C670	ERR030011	3	USA	North America	Tondella	2000	1996-2000				fim2-1	fim3-2	ptxP3	ptxA1	ptxB2	ptxC2	ptxD1	ptxE1
B329	C855	ERR030012	3	USA	North America	Tondella	2000	1996-2000				fim2-1	fim3-1	ptxP1	ptxA1	ptxB3	ptxC1	ptxD1	ptxE1
B330	C900	ERR030013	3	USA	North America	Tondella	2000	1996-2000				fim2-1	fim3-1	ptxP1	ptxA1	ptxB2	ptxC1	ptxD1	ptxE1
B331	D075	ERR030014	3	USA	North America	Tondella	2000	1996-2000				fim2-1	fim3-1	ptxP3	ptxA1	ptxB2	ptxC2	ptxD1	ptxE1
B332	D300	ERR030015	3	USA	North America	Tondella	2001	>2000				fim2-1	fim3-1	ptxP1	ptxA1	ptxB2	ptxC1	ptxD1	ptxE1
B333	D492	ERR030005	3	USA	North America	Tondella	2001	>2000				fim2-1	fim3-2	ptxP3	ptxA1	ptxB2	ptxC2	ptxD1	ptxE1
B334	D898	ERR030006	3	USA	North America	Tondella	2002	>2000				fim2-1	fim3-2	ptxP3	ptxA1	ptxB2	ptxC2	ptxD1	ptxE1
B335	D909	ERR030007	3	USA	North America	Tondella	2003	>2000				fim2-1	fim3-2	ptxP3	ptxA1	ptxB2	ptxC2	ptxD1	ptxE1
B336	E189	ERR361836	3	USA	North America	Tondella	2003	>2000	2			fim2-1	fim3-2	ptxP3	ptxA1	ptxB2	ptxC2	ptxD1	ptxE1
B337	E495	ERR031093	3	USA	North America	Tondella	2003	>2000				fim2-1	fim3-1	ptxP1	ptxA1	ptxB2	ptxC2	ptxD1	ptxE1
B338	E503	ERR361853	3	USA	North America	Tondella	2003	>2000				fim2-1	fim3-2	ptxP3	ptxA1	ptxB2	ptxC2	ptxD1	ptxE1
B339	F156	ERR361842	3	USA	North America	Tondella	2004	>2000				fim2-1	fim3-2	ptxP3	ptxA1	ptxB2	ptxC2	ptxD1	ptxE1
B340	F208	ERR361844	3	USA	North America	Tondella	2004	>2000				fim2-1	fim3-1	ptxP3	ptxA1	ptxB2	ptxC2	ptxD1	ptxE1
B341	F243	ERR361834	3	USA	North America	Tondella	2004	>2000				fim2-1	fim3-1	ptxP3	ptxA1	ptxB2	ptxC2	ptxD1	ptxE1
B342	F039	ERR361841	3	USA	North America	Tondella	2005	>2000				fim2-1	fim3-2	ptxP3	ptxA1	ptxB2	ptxC2	ptxD1	ptxE1
B343	F366	ERR361835	3	USA	North America	Tondella	2005	>2000				fim2-1	fim3-4	ptxP1	ptxA1	ptxB2	ptxC1	ptxD1	ptxE1
Tohama I	Tohama I	BX470248	N/A	Japan	Asia		1950	<1960				fim2-1	fim3-1	ptxP1	ptxA1	ptxB1	ptxC1	ptxD1	ptxE1	prn1	B. pertussis strain Tohama I, vaccine production strain used by GSK and Japanese vaccine producers
MO149	MO149	MO149	N/A	USA	North America		Unknown														B. bronchiseptica used as outgroup
18323	18323	HE965805	N/A	USA	North America	Mooi	1947	<1960				fim2-1	fim3-1	ptxP4	ptxA5	ptxB2	ptxC1	ptxD2	ptxE1	prn6	B. pertussis strain 18323
