# Supplementary material for: Global Population Structure and Evolution of Bordetella pertussis and Their Relationship with Vaccination
Source: mBio. 2014 Apr 22;5(2):e01074-14. doi: 10.1128/mBio.01074-14 (PMC3994516; doi:10.1128/mBio.01074-14)
Supplement: Table S2 — List of SNPs identified in this study. [file mbo002141804sd2.xlsx]

## Sheet: notes
Supplemental File S2. List of SNPs identified in this study
The full list of SNPs is avalable in .xlsx format from ftp://ftp.sanger.ac.uk/pub/pathogens/bp/
