# Supplementary material for: Global Population Structure and Evolution of Bordetella pertussis and Their Relationship with Vaccination
Source: mBio. 2014 Apr 22;5(2):e01074-14. doi: 10.1128/mBio.01074-14 (PMC3994516; doi:10.1128/mBio.01074-14)
Supplement: Table S3 — Pseudogenes shared by Tohama and 18323. [file mbo002141804sd4.xlsx]

## Sheet: Tohama_pseudo.txt
Supplemental File S4. Pseudogenes shared by Tohama I and 18323
The table shows approximately 50% of the pseudogenes annotated in Tohama, and whether these genes
are also present 18323, if they are pseudogenes in 18323, and if so, if they share the same inactivating mutation.
Tohama gene	mutation	18323 gene	mutation	Shared gene?	Shared pseudo?	Shared mutation?
ansB	STOP	BP18323_0006	STOP	1	1	1
BP0019	f.s.	BP18323_0018	f.s.	1	1	1
BP0021	f.s.	BP18323_0020	none	1	0
BP0024	IS trunc	del		0
BP0032	none	BP18323_0056	f.s.	1	0
BP0040	IS trunc	BP18323_0064	IS trunc	1	1	1
BP0042	f.s. + IS trunc	BP18323_3226	f.s. + IS trunc	1	1	1
BP0045	none	BP18323_3223	del trunc	1	0
BP0046	f.s.	BP18323_3222	f.s.	1	1	1
BP0051	f.s.	BP18323_3217	none	1	0
gltL	internal del	BP18323_3215	internal del	1	1	1
BP0059	f.s. + IS trunc	BP18323_3390	f.s. + IS trunc	1	1	1
BP0063A	f.s. + trunc	BP18323_3394	f.s. + trunc	1	1	1
BP0068	f.s.	BP18323_3400	f.s.	1	1	1
BP0070	IS trunc	BP18323_3402	IS trunc	1	1	1
BP0073	IS trunc	BP18323_3366	IS trunc	1	1	1
BP0081	IS trunc	BP18323_3347	IS trunc	1	1	1
bplJ	f.s.	BP18323_0152	f.s.	1	1	1
BP0101	f.s.	BP18323_0170	f.s.	1	1	1
BP0111	f.s.	BP18323_3250	f.s.	1	1	1
BP0125	IS trunc	BP18323_0502	IS trunc	1	1	1
BP0127	f.s.	BP18323_0504	f.s.	1	1	1
BP0129	f.s.	BP18323_0506	f.s.	1	1	1
BP0136	f.s.	BP18323_0513	f.s.	1	1	1
BP0138	IS trunc	BP18323_0542	IS trunc	1	1	1
BP0140	STOP	BP18323_0540	STOP	1	1	1
BP0146	STOP	BP18323_0534	STOP	1	1	1
BP0149	none	BP18323_0532	f.s.	1	0
BP0150	f.s.	BP18323_0531	none	1	0
BP0165	IS trunc	BP18323_0516	none	1	0
BP0167	IS trunc	BP18323_3369	IS trunc	1	1	1
BP0176	f.s. + IS trunc	BP18323_3725	f.s. + IS trunc	1	1	1
BP0188	f.s.	BP18323_3713	f.s.	1	1	1
BP0201	IS trunc	BP18323_3412	IS trunc	1	1	1
BP0215	none	BP18323_0399	f.s.	1	0
BP0202A	IS trunc	BP18323_0185	IS trunc	1	1	1
BP0230	f.s.	BP18323_0564	f.s.	1	1	1
BP0232	STOP	BP18323_0566	STOP	1	1	1
BP0236	f.s.	BP18323_0570	f.s.	1	1	1
BP0255	IS trunc	BP18323_0589	IS trunc	1	1	1
BP0257	IS trunc	BP18323_0553	IS trunc	1	1	1
BP0265	f.s.	BP18323_0545	f.s.	1	1	1
BP0267	IS trunc	BP18323_0542	IS trunc	1	1	1
BP0272	fragment	BP18323_3455	fragment	1	1	1
BP0292	f.s.	BP18323_0414	none	1	0
BP0306	f.s.	BP18323_0340	f.s.	1	1	1
BP0308	f.s.	BP18323_0339	none	1	0
BP0335	f.s. + trunc	BP18323_3326	f.s.	1	1	1
BP0336	none	BP18323_3329	f.s.	1	0
BP0338	trunc	BP18323_3327	none	1	0
BP0358	none	BP18323_0101	f.s.	1	0
BP0366	IS trunc	BP18323_0211	IS trunc	1	1	1
BP0379	none	BP18323_0198	f.s.	1	0
BP0389	f.s.	BP18323_0189	none	1	0
BP0393	IS trunc	del		0
BP0398	none	BP18323_3414	f.s.	1	0
BP0400	IS trunc	BP18323_3416	none	1	0
BP0401	extension	none		0
BP0407	IS trunc	BP18323_3422	IS trunc	1	1	1
fusA'	IS trunc	BP18323_3424	IS trunc	1	1	1
fusA'	IS trunc	BP18323_3428	IS trunc	1	1	1
BP0423	f.s.	BP18323_3438	f.s.	1	1	1
BP0430	none	BP18323_3445	IS trunc	1	0
BP0434	f.s.	BP18323_0285	f.s.	1	1	1
BP0440	IS trunc	BP18323_3274	IS trunc	1	1	1
BP0444	IS trunc	BP18323_0417	IS trunc	1	1	1
aceK	STOP	BP18323_0418	none	1	0
BP0458	f.s.	BP18323_0430	none	1	0
BP0472	IS trunc	BP18323_0444	IS trunc	1	1	1
BP0482	IS trunc	BP18323_0621	none	1	0
BP0485	f.s.	BP18323_0618	f.s.	1	1	1
acpD'	IS trunc	BP18323_0264	IS trunc	1	1	1
BP0501	phage ins	BP18323_0268	phage ins	1	1	1
BP0502	none	BP18323_0269	f.s.	1	0
BP0512	f.s.	BP18323_0279	f.s.	1	1	1
BP0524	f.s.	BP18323_2928	f.s.	1	1	1
BP0525	fragment	BP18323_2927	fragment	1	1	1
BP0536	IS trunc	BP18323_2917	none	1	0
	del	BP18323_2916	IS trunc	0
BP0560	f.s.	BP18323_3522	f.s.	1	1	1
BP0580	f.s.	BP18323_3487	f.s.	1	1	1
BP0602	f.s.	BP18323_3467	f.s.	1	1	1
BP0614	f.s.	none		0
BP0623	STOP	none		0
BP0626	del	none		0
BP0631	trunc	none		0
BP0632	trunc	none		0
BP0648	f.s.	BP18323_3305	f.s.	1	1	1
BP0684	f.s.	BP18323_3021	f.s. + IS trunc	1	1	1
BP0686	STOP	BP18323_3018	none	1	0
BP0691	f.s.	BP18323_3270	f.s.	1	1	1
rpoN	f.s.	BP18323_3266	none	1	0
BP0703	IS trunc	BP18323_0458	IS trunc	1	1	1
BP0705	IS trunc	BP18323_0456	f.s. + IS trunc	1	1	1
BP0711	none	BP18323_0450	IS trunc	1	0
BP0713	f.s.	BP18323_0447	f.s.	1	1	1
BP0715	IS trunc	BP18323_0446	IS trunc	1	1	1
BP0716	extension	BP18323_0445	extension	1	1	1
BP0738	f.s.	BP18323_0071	f.s.	1	1	1
BP0739A	IS trunc	BP18323_0185	IS trunc	1	1	1
BP0742	f.s.	BP18323_3251	none	1	0
BP0756	IS trunc	BP18323_3264	IS trunc	1	1	1
BP0756A	extension	none		0
gltJ	f.s.	BP18323_0318	f.s.	1	1	1
BP0787	IS trunc	BP18323_2534	IS trunc	1	1	1
argH	f.s.	BP18323_0712	none	1	1	1
BP0833	f.s.	BP18323_0735	none	1	0
BP0838	IS trunc	BP18323_0740	IS trunc	1	1	1
bfrD	none	BP18323_2368	f.s.	1	0
BP0879	f.s.	BP18323_1460	f.s.	1	1	1
BP0880	f.s.	BP18323_1461	f.s.	1	1	1
BP0890	IS trunc	BP18323_1470	IS trunc	1	1	1
BP0897	trunc	BP18323_2105	none	1	0
BP0900	IS trunc	BP18323_2106	none	1	0
BP0907	f.s.	BP18323_2102	f.s.	1	1	1
BP0910A	IS trunc	none		0
BP0912	f.s.	none		0
BP0916	STOP	BP18323_2095	STOP	1	1	1
BP0933	f.s.	BP18323_2079	f.s.	1	1	1
cysU	STOP	BP18323_1305	STOP	1	1	1
cysW	f.s.	BP18323_1306	f.s.	1	1	1
cysH	f.s.	BP18323_1308	f.s.	1	1	1
cysN	f.s.	BP18323_1310	f.s.	1	1	1
BP0980	f.s.	BP18323_1319	f.s.	1	1	1
acrA	del	BP18323_1323	del	1	1	1
acrB	none	BP18323_1324	f.s.	1	0
BP1008	fusion	BP18323_1347	fusion	1	1	1
BP1007	IS trunc	BP18323_1346	IS trunc	1	1	1
BP1013	fusion	BP18323_1352	fusion	1	1	1
cheY	STOP	BP18323_1441	STOP	1	1	1
cheR	f.s.	BP18323_1445	f.s.	1	1	1
lnt	f.s.	BP18323_2506	none	1	0
BP1042	f.s.	BP18323_2501	f.s.	1	1	1
BP1065	f.s.	BP18323_2480	f.s.	1	1	1
BP1081	IS trunc	BP18323_2308	IS trunc	1	1	1
livM	del	none		0
bipA	none	BP18323_2285	del	1	0
BP1113	IS trunc	BP18323_2284	none	1	0
BP1114	fusion	none		0
BP1123	none	BP18323_1553	f.s.	1	0
tauD	f.s.	BP18323_1564	f.s.	1	1	1
BP1140	STOP	BP18323_1569	STOP	1	1	1
BP1172	f.s.	none		0
bapB	IS trunc	BP18323_1875	IS trunc	1	1	1
tcfA	none	BP18323_1167	f.s.	1	0
BP1226	f.s.	BP18323_1191	f.s.	1	1	1
BP1261	f.s.	BP18323_1226	f.s.	1	1	1
BP1269	IS trunc	BP18323_1772	IS trunc	1	1	1
BP1271	f.s.	BP18323_1774	f.s.	1	1	1
BP1272	trunc	BP18323_1775	trunc	1	1	1
BP1288	IS trunc	BP18323_1770	IS trunc	1	1	1
BP1303	f.s.	BP18323_1755	f.s.	1	1	1
BP1310	f.s.	BP18323_1414	f.s.	1	1	1
BP1312	f.s.	BP18323_1416	none	1	0
BP1316	f.s.	BP18323_1420	f.s.	1	1	1
BP1322	f.s.	BP18323_1425	f.s.	1	1	1
malQ	f.s.	BP18323_1427	f.s.	1	1	1
BP1329	none	BP18323_1432	IS trunc	1	0
BP1330	f.s.	BP18323_1434	f.s.	1	1	1
BP1332A	IS trunc	BP18323_2019	f.s.	1	1	1
BP1338	IS trunc	BP18323_2015	none	1	0
BP1341	f.s.	BP18323_2012	f.s.	1	1	1
mxcB	f.s.	BP18323_2010	f.s.	1	1	1
BP1351	f.s.	BP18323_2002	none	1	0
leuC	f.s.	BP18323_1996	f.s.	1	1	1
flhA	STOP	BP18323_2245	STOP	1	1	1
flhF	f.s.	BP18323_2244	f.s.	1	1	1
BP1386	f.s.	BP18323_2227	none	1	0
fliK	IS trunc	BP18323_1054	none	1	0
BP1407	f.s.	BP18323_1063	f.s.	1	1	1
marC	f.s.	BP18323_1073	none	1	0
BP1454	f.s.	BP18323_1111	f.s.	1	1	1
BP1460	f.s.	BP18323_1117	f.s.	1	1	1
fdhB	f.s.	BP18323_1129	f.s.	1	1	1
BP1478	f.s.	BP18323_1134	f.s.	1	1	1
hemN	IS trunc	BP18323_1164	IS trunc	1	1	1
osmC	f.s.	BP18323_1154	f.s.	1	1	1
BP1559	f.s.	BP18323_2754	f.s.	1	1	1
BP1571	f.s.	BP18323_2765	f.s.	1	1	1
amn	none	BP18323_1837	STOP	1	0
BP1608	f.s.	BP18323_1813	f.s.	1	1	1
BP1610	f.s.	BP18323_1811	f.s.	1	1	1
BP1617	trunc	BP18323_1804	trunc	1	1	1
vipC	none	BP18323_1796	f.s.	1	0
wcbO	IS trunc	BP18323_1791	none	1	0
BP1634	IS trunc	BP18323_1609	IS trunc	1	1	1
BP1639A	f.s.	BP18323_1603	f.s.	1	1	1
BP1642	f.s.	BP18323_1600	f.s.	1	1	1
BP1648	trunc	BP18323_1594	trunc	1	1	1
BP1652	trunc	BP18323_1590	none	1	0
wcbP	none	not annotated	del	1	0
BP1676	f.s.	none		0
BP1677	IS trunc	none		0
BP1679	IS trunc	BP18323_2183	IS trunc	1	1	1
arsC	STOP	BP18323_2181	STOP	1	1	1
BP1684	f.s.	BP18323_2178	f.s.	1	1	1
BP1690	IS trunc	BP18323_2172	IS trunc	1	1	1
BP1708	none	BP18323_2153	f.s.	1	0
BP1710	f.s.	BP18323_2151	none	1	0
BP1714	f.s.	BP18323_2147	f.s.	1	1	1
BP1734	del	BP18323_2126	none	1	0
BP1741	f.s.	BP18323_2117	f.s.	1	1	1
purN	trunc	BP18323_1617	none	1	0
dapC	f.s.	BP18323_1627	none	1	0
BP1786	f.s.	BP18323_1649	f.s.	1	1	1
BP1787	f.s.	BP18323_1650	f.s.	1	1	1
BP1790	f.s.	BP18323_1653	f.s.	1	1	1
BP1793	IS trunc	BP18323_1654	IS trunc	1	1	1
kdgT	f.s.	BP18323_1672	f.s.	1	1	1
BP1821	f.s.	BP18323_1682	none	1	0
BP1828	f.s.	BP18323_1689	f.s.	1	1	1
BP1832	f.s.	BP18323_1694	none	1	0
BP1853	STOP	BP18323_1255	STOP	1	1	1
BP1856	f.s.	BP18323_1257	f.s.	1	1	1
aldH	f.s.	BP18323_1259	f.s.	1	1	1
BP1867	f.s.	none		0
BP1868	IS trunc	none		0
BP1870	IS trunc	BP18323_1873	IS trunc	1	1	1
BP1871	STOP	BP18323_1872	STOP	1	1	1
Totals				200	144	144
Percentages					72	100
f.s.	frameshift
IS	Insertion Sequence
del	deletion
trunc	truncation
