# Supplementary material for: Global Population Structure and Evolution of Bordetella pertussis and Their Relationship with Vaccination
Source: mBio. 2014 Apr 22;5(2):e01074-14. doi: 10.1128/mBio.01074-14 (PMC3994516; doi:10.1128/mBio.01074-14)
Supplement: Table S4 — Overview of strains used for production of pertussis vaccines. [file mbo002141804sd7.xlsx]

## Sheet: alleles per vaccine strain
Supplemental File S7. Overview of strains used for the production of vaccines
Strain	Vaccine	Manufacturer	Country	Region	Period used	fim2	fim3	prn	ptxA	ptxP	Serotype	Reference
134	WCV	NVI	NL			fim2-1	fim3-1	prn1	ptxA2	ptxP1	st3	van Amersfoorth SC, Schouls LM, van der Heide HG, et al. Analysis of Bordetella pertussis Populations in European Countries with Different Vaccination Policies. J.Clin.Microbiol. 2005;43(6):2837-2843.
509	WCV	NVI	NL			fim2-2	fim3-1	prn7	ptxA4	ptxP2	st2 /2,3	van Amersfoorth SC, Schouls LM, van der Heide HG, et al. Analysis of Bordetella pertussis Populations in European Countries with Different Vaccination Policies. J.Clin.Microbiol. 2005;43(6):2837-2843.
1772	WCV	KTL	Finland			fim2-1	fim3-1	prn1	ptxA2		st2,3	van Amersfoorth SC, Schouls LM, van der Heide HG, et al. Analysis of Bordetella pertussis Populations in European Countries with Different Vaccination Policies. J.Clin.Microbiol. 2005;43(6):2837-2843.
10536	ACV5	Aventis-Pasteur-MSD, GSK		Eur, USA, Taiwan	>1998 (Taiwan)	fim2-2	fim3-1	prn7	ptxA4	ptxP2	st2,3	Litt DJ, Neal SE, Fry NK. Changes in genetic diversity of the UK Bordetella pertussis population between 1920 and 2006 reflect vaccination coverage and the emergence of a single dominant clonal type. J.Clin.Microbiol. 2009;47(3):680-688.
18530	WCV	KTL	Finland			fim2-1	fim3-1	prn1	ptxA3		st3	Elomaa A, Advani A, Donnelly D, et al. Strain variation among Bordetella pertussis isolates in Finland, where the whole-cell pertussis vaccine has been used for 50 years. J.Clin.Microbiol. 2005;43(8):3681-3687.
44122	WCV	Swedish National Bacteriological laboratory (NBL)	Sweden		1953-1979			prn10	ptxA4		st3	Hallander HO, Advani A, Donnelly D, Gustafsson L, Carlsson RM. Shifts of Bordetella pertussis variants in Sweden from 1970 to 2003, during three periods marked by different vaccination programs. J Clin Microbiol. 2005;43(6):2856-2865.
Bp 137	WCV		Argentina			fim2-2	fim3-1	prn1	ptxA4	ptxP2		Bottero D, Gaillard ME, Basile La et al. Genotypic and phenotypic characterization of Bordetella pertussis strains used in dfferent vaccine formulations in Latin America. J. Appl. Microbiol. 2012;112(6):1266-1276.
CCL-3	WCV	Aventis-Pasteur	Canada		xxxx-1997			prn1	ptxA2			Peppler MS, Kuny S, Nevesinjac A, et al. Strain variation among Bordetella pertussis isolates from Quebec and Alberta provinces of Canada from 1985 to 1994. J.Clin.Microbiol. 2003;41(7):3344-3347.
CCL-4	WCV	Aventis-Pasteur	Canada		xxxx-1997			prn7	ptxA4			Peppler MS, Kuny S, Nevesinjac A, et al. Strain variation among Bordetella pertussis isolates from Quebec and Alberta provinces of Canada from 1985 to 1994. J.Clin.Microbiol. 2003;41(7):3344-3347.
CN2292	WCV	Wellcome	UK		1957-2004	fim2-1		prn1	ptxA2		st2,3	Litt DJ, Neal SE, Fry NK. Changes in genetic diversity of the UK Bordetella pertussis population between 1920 and 2006 reflect vaccination coverage and the emergence of a single dominant clonal type. J.Clin.Microbiol. 2009;47(3):680-688.
CN3099	WCV	Wellcome	UK		1957-2004	fim2-1		prn1	ptxA1		st2	Litt DJ, Neal SE, Fry NK. Changes in genetic diversity of the UK Bordetella pertussis population between 1920 and 2006 reflect vaccination coverage and the emergence of a single dominant clonal type. J.Clin.Microbiol. 2009;47(3):680-688.
CN5476	WCV	Wellcome	UK		1957-2004	fim2-1		prn1	ptxA1		st3	Litt DJ, Neal SE, Fry NK. Changes in genetic diversity of the UK Bordetella pertussis population between 1920 and 2006 reflect vaccination coverage and the emergence of a single dominant clonal type. J.Clin.Microbiol. 2009;47(3):680-688.
CS	WCV		China			fim2-1	fim3-1	prn1	ptxA2	ptxP1		Zhang S, Xu Y, Zhou Z, et al. Complete genome sequence of Bordetella pertussis CS, a Chinese pertussis vaccine strain. J. Bacteriol. Aug 2011;193(15):4017-4018.
IM1414	WCV	SP-MSD	France, Taiwan		1954-2010 (Taiwan)			prn7	ptxA4		st2,3	Njamkepo E, Rimlinger F, Thiberge S, Guiso N. Thirty-five years' experience with the whole-cell pertussis vaccine in France: vaccine strains analysis and immunogenicity. Vaccine. 2002;20(9-10):1290-1294.
IM1416	WCV	SP-MSD	France, Taiwan		1954-2010 (Taiwan)			prn1	ptxA2		st2	Njamkepo E, Rimlinger F, Thiberge S, Guiso N. Thirty-five years' experience with the whole-cell pertussis vaccine in France: vaccine strains analysis and immunogenicity. Vaccine. 2002;20(9-10):1290-1294.
186/62	WCV	IBSS Biomed	Poland		since 1971	fim2-1	fim3-1	prn1	ptxA2	ptxP1	st2	Gzyl A, Augustynowicz E, Gniadek G, Rabczenko D, Dulny G, Slusarczyk J. Sequence variation in pertussis S1 subunit toxin and pertussis genes in Bordetella pertussis strains used for the whole-cell pertussis vaccine produced in Poland since 1960: efficiency of the DTwP vaccine-induced immunity against currently circulating B. pertussis isolates. Vaccine. 2004;22(17-18):2122-2128.
629/67	WCV	IBSS Biomed	Poland		since 1967	fim2-1	fim3-1	prn1	ptxA2	ptxP1	st2,3	Gzyl A, Augustynowicz E, Gniadek G, Rabczenko D, Dulny G, Slusarczyk J. Sequence variation in pertussis S1 subunit toxin and pertussis genes in Bordetella pertussis strains used for the whole-cell pertussis vaccine produced in Poland since 1960: efficiency of the DTwP vaccine-induced immunity against currently circulating B. pertussis isolates. Vaccine. 2004;22(17-18):2122-2128.
606/67	WCV	IBSS Biomed	Poland		since 1971	fim2-1	fim3-1	prn1	ptxA2	ptxP1	st2,3	Gzyl A, Augustynowicz E, Gniadek G, Rabczenko D, Dulny G, Slusarczyk J. Sequence variation in pertussis S1 subunit toxin and pertussis genes in Bordetella pertussis strains used for the whole-cell pertussis vaccine produced in Poland since 1960: efficiency of the DTwP vaccine-induced immunity against currently circulating B. pertussis isolates. Vaccine. 2004;22(17-18):2122-2128.
not known	WCV		Australia		xxxx-1999			prn1	ptxA1			Poynten M, McIntyre PB, Mooi FR, Heuvelman KJ, Gilbert GL. Temporal trends in circulating Bordetella pertussis strains in Australia. Epidemiol. Infect. 2004;132(2):185-193.
305			Russia		since 1956	fim2-1	fim3-1	prn1	ptxA2	ptxP1	st2	Borisova O, Kombarova SY, Zakharova NS, et al. Antigenic divergence between Bordetella pertussis clinical isolates from Moscow, Russia, and vaccine strains. Clin Vaccine Immunol. 2007;14(3):234-238.
267			Russia		since 1957	fim2-1	fim3-1	prn1	ptxA2	ptxP1	st3	Borisova O, Kombarova SY, Zakharova NS, et al. Antigenic divergence between Bordetella pertussis clinical isolates from Moscow, Russia, and vaccine strains. Clin Vaccine Immunol. 2007;14(3):234-238.
475			Russia		since 1958	fim2-1	fim3-1	prn7	ptxA4	ptxP2	st2,3	Borisova O, Kombarova SY, Zakharova NS, et al. Antigenic divergence between Bordetella pertussis clinical isolates from Moscow, Russia, and vaccine strains. Clin Vaccine Immunol. 2007;14(3):234-238.
Tohama I	ACV	SP-MSD		Eur, USA, Japan		fim2-1	fim3-1	prn1	ptxA2	ptxP1	st2	Parkhill J, Sebaihia M, Preston A, et al. Comparative analysis of the genome sequences of Bordetella pertussis, Bordetella parapertussis and Bordetella bronchiseptica Nat.Genet. 2003;35(1):32-40.
23						17	14	23	23	12	18
prn	prn was typed as prn1 or prn7, prn type deduced from ptxA type, prn7 is linked to ptxA4, prn1 is linked to ptxA1 and ptxA2
fim3-1
-1
