# Supplementary material for: Global Population Structure and Evolution of Bordetella pertussis and Their Relationship with Vaccination
Source: mBio. 2014 Apr 22;5(2):e01074-14. doi: 10.1128/mBio.01074-14 (PMC3994516; doi:10.1128/mBio.01074-14)
Supplement: Table S5 — SNP densities per functional category, subcellular location, Bvg regulation, gene, and intergenic region. [file mbo002141804sd8.xlsx]

## Sheet: functional category
Functional category	Number of bases	Number of SNPs	Number of silent SNPs	Number of non-silent SNPs	Density (SNPs/bp)	P value
virulence-associated genes	156934	253	95	172	0.00161214	0.0183016
transport/binding proteins	358254	532	204	337	0.00148498	0.0255099
protection responses	23124	33	12	21	0.00142709	1.03541
pseudogenes	335047	477	178	303	0.00142368	0.317577
regulation	227986	324	107	221	0.00142114	0.500297
small molecule degradation	122600	171	75	98	0.00139478	0.928448
central/intermediary metabolism	115094	160	66	94	0.00139017	0.86907
unknown	79013	108	42	68	0.00136686	0.961959
cell processes	62922	86	36	51	0.00136677	0.908497
cell surface	552347	750	302	464	0.00135784	0.888436
cofactor biosynthesis	76659	101	45	56	0.00131752	1.11614
chromosomal average	3519057	4634			0.00131683
conserved hypothetical	323942	422	181	251	0.0013027	1.1987
miscellaneous	342538	425	163	264	0.00124074	1.28046
adaptation	39664	49	16	34	0.00123538	1.27838
macromolecule degradation	60127	74	33	42	0.00123073	1.10508
ribosome constituents	24963	30	19	11	0.00120178	1.22786
fatty acid metabolism	21995	26	7	19	0.00118209	1.17604
amino acid biosynthesis	116715	137	47	93	0.0011738	1.23057
energy metabolism	127643	144	74	70	0.00112815	1.23222
macromolecule synthesis/modification	259549	272	141	132	0.00104797	1.04346
ribonucleotide biosynthesis	32753	27	13	14	0.000824352	1.08728
phage-related or transposon-related	20908	17	5	12	0.000813086	1.18519
cell division	19896	15	8	7	0.00075392	1.13514
RNAs	18384	1	1	0	5.43951e-05	1

## Sheet: subcellular localization
Subcellular localization	Number of bases	Number of SNPs	Number of silent SNPs	Number of non-silent SNPs	Density (SNPs/bp)	P value
outer membrane + extracellular space	174185	262	106	168	0.00150415	0.0483202
unknown	518401	757	315	460	0.00146026	0.00747507
not determined	374116	504	188	321	0.00134718	0.451187
cytoplasmic membrane	732662	984	378	624	0.00134305	0.496991
periplasm	180334	240	88	156	0.00133086	0.530762
chromosomal average	3519057	4634			0.00131683
cytoplasm	1539359	1887	795	1105	0.00122583	0.999985
* subcellular localization was not predicted for pseudogenes
** unknown: genes for which the localization of its product not could be predicted

## Sheet: bvg regulation
Bvg regulation	Number of bases	Number of SNPs	Number of silent SNPs	Number of non-silent SNPs	Density (SNPs/bp)	P-value
activated	263417	395	153	258	0.00149952	0.0133788
repressed	187616	257	100	161	0.00136982	0.39958
chromosomal average	3519057	4634			0.00131683
not regulated	3068024	3982	1617	2415	0.0012979	0.994555

## Sheet: genes
Locus_id	Gene	Number of bases	Number of SNPs	Number of silent SNPs	Number of non-silent SNPs	Density (SNPs/bp)	P-value	Product	Functional category	Subcellular localization	Bvg regulation
BPt48	-	85	1	1	0	0.0117647	1.68515	Leu tRNA	Ribosomal RNA / tRNAs	ND	ND
BP3783	ptxA	810	9	3	10	0.0111111	0.00329861	pertussis toxin subunit 1 precursor	virulence-associated genes	Extracellular	+
BP2416	cysB	950	10	1	9	0.0105263	0.00289565	putative LysR-family transcriptional regulator	regulation	Cytoplasmic	+
BP2002	-	392	4	0	5	0.0102041	0.586352	putative exported protein (pseudogene)	pseudogenes	ND	+/-
BP1727	-	201	2	0	2	0.00995025	1.61067	putative exported protein	cell surface	Unknown	+
BP2249	bscI	408	4	0	4	0.00980392	0.580477	putative type III secretion protein	virulence-associated genes	Unknown	+
BP3351	-	204	2	0	2	0.00980392	1.58301	N-terminal region of a two component sensor kinase (partial)	regulation	ND
BP3789	ptlB	315	3	1	2	0.00952381	1.16574	pertussis toxin transport protein	virulence-associated genes	Cytoplasmic Membrane	+
BP3165	-	111	1	0	1	0.00900901	1.6177	N-terminal region of a putative aldehyde dehydrogenase (Pseudogene)	pseudogenes	ND
BP3785	ptxD	459	4	1	3	0.0087146	0.727648	pertussis toxin subunit 4 precursor	virulence-associated genes	Unknown	+
BP2502	-	243	2	0	2	0.00823045	1.53073	hypothetical protein	unknown	Unknown
BP3381	-	243	2	1	1	0.00823045	1.51527	phage-related hypothetical protein	unknown	Unknown
BP3525	-	612	5	0	5	0.00816993	0.521586	conserved hypothetical protein	conserved hypothetical	Cytoplasmic
BP3098	-	123	1	0	1	0.00813008	1.55904	hypothetical protein	unknown	Unknown
BP0261	-	126	1	1	0	0.00793651	1.54947	putative exported protein	cell surface	Unknown	+
BP2894	-	921	7	1	6	0.00760043	0.190424	putative LysR-family transcriptional regulator	regulation	Cytoplasmic
BP2132	-	396	3	1	2	0.00757576	1.44879	conserved hypothetical protein	conserved hypothetical	Unknown	-
BP2531	ecnB	132	1	1	0	0.00757576	1.54786	entericidin B-like bacteriolytic toxin	protection responses	Unknown
BP2565	ecnA2	132	1	0	1	0.00757576	1.54373	entericidin A anti-toxin precursor	protection responses	Unknown
BP1500	-	399	3	2	1	0.0075188	1.44174	putative IIa component of sugar transport PTS system	transport/binding proteins	Unknown
BP0017	-	405	3	1	2	0.00740741	1.39705	putative lipoprotein	unknown	Unknown
BP1501	phbH	270	2	2	1	0.00740741	1.61659	phosphocarrier protein HPr	transport/binding proteins	Cytoplasmic
BP2319	-	546	4	1	3	0.00732601	1.03158	putative transcriptional regulator	regulation	Unknown
BP0266	-	279	2	2	0	0.00716846	1.62609	putative exported protein	cell surface	Unknown
BP3029	ftsL	279	2	1	1	0.00716846	1.61242	putative cell division protein	cell division	Unknown
BP1374	fla FIII	420	3	2	1	0.00714286	1.5021	flagellar basal-body rod protein FlgC	cell processes	Periplasmic
BP2581	-	282	2	1	1	0.0070922	1.61599	hypothetical protein	unknown	Unknown
BP2723	-	431	3	2	1	0.00696056	1.50609	putative MerR-family transcriptional regulator	regulation	Cytoplasmic
BP1880	fimA	444	3	3	0	0.00675676	1.53081	fimbrial protein (pseudogene)	cell surface	ND	+
BP0715	-	446	3	1	2	0.00672646	1.49022	putative membrane protein (Pseudogene)	pseudogenes	ND
BP1939	-	300	2	0	2	0.00666667	1.63896	putative ArsR-family transcriptional regulator	regulation	Unknown
BP2183	-	300	2	0	2	0.00666667	1.62673	conserved hypothetical protein	conserved hypothetical	Cytoplasmic	+
BP0065	-	303	2	1	1	0.00660066	1.59572	putative ferredoxin	energy metabolism	Cytoplasmic
BP3088	-	306	2	2	0	0.00653595	1.55622	putative exported protein	conserved hypothetical	Unknown	-
BP1568	fim3	615	4	1	5	0.00650407	1.17512	serotype 3 fimbrial subunit precursor	virulence-associated genes	Extracellular	+
BP1849	-	771	5	3	2	0.00648508	0.778124	conserved hypothetical protein	conserved hypothetical	Cytoplasmic
BP0734	-	156	1	0	1	0.00641026	1.61186	hypothetical protein	unknown	Cytoplasmic Membrane
BP2944	-	468	3	1	2	0.00641026	1.56814	conserved hypothetical protein	conserved hypothetical	Unknown
BP1916	-	315	2	1	1	0.00634921	1.58217	conserved hypothetical protein	conserved hypothetical	Unknown
BP0351	-	318	2	0	2	0.00628931	1.58725	putative ferredoxin	energy metabolism	Unknown
BP0557	-	477	3	0	3	0.00628931	1.59053	putative membrane protein	cell surface	Cytoplasmic Membrane
BP0361	-	480	3	1	2	0.00625	1.58922	conserved hypothetical protein	conserved hypothetical	Unknown
BP0454	-	963	6	2	4	0.00623053	0.544151	putative exported protein	cell surface	Unknown
BP0270	-	162	1	0	1	0.00617284	1.60972	hypothetical protein	unknown	Unknown
BP2466	-	162	1	0	1	0.00617284	1.60601	hypothetical protein	unknown	Unknown
BP1639A	-	491	3	1	2	0.00610998	1.60331	conserved hypothetical protein (pseudogene)	pseudogenes	ND
BP2820	-	1155	7	4	3	0.00606061	0.448029	putative alcohol dehydrogenase	central/intermediary metabolism	Cytoplasmic
BP0875	-	168	1	0	1	0.00595238	1.62179	putative exported protein	cell surface	Unknown
BP2811	fadD	1688	10	6	4	0.00592417	0.129583	long-chain-fatty-acid--CoA ligase	small molecule degradation	Unknown	-
BP3174	fdx	340	2	1	1	0.00588235	1.59277	[2Fe-2S] ferredoxin (Pseudogene)	pseudogenes (phase-variable)	ND	+
BP0440	-	341	2	0	2	0.0058651	1.5822	N-terminal region of isovaleryl-CoA dehydrogenase (Pseudogene)	pseudogenes	ND	+
BP0505	-	342	2	1	1	0.00584795	1.58097	phage-related conserved hypothetical protein	phage-related or transposon-related	Unknown
BP2252	bopB	1209	7	0	7	0.00578991	0.516496	putative outer protein B	virulence-associated genes	Cytoplasmic Membrane	+
BP3683	-	174	1	0	1	0.00574713	1.61163	putative exported protein	cell surface	Unknown
BP0507	-	528	3	2	1	0.00568182	1.47937	hypothetical protein	unknown	Cytoplasmic
BP1111	-	177	1	1	0	0.00564972	1.61183	hypothetical protein	unknown	Unknown
BP1400	fla AIII	1434	8	5	4	0.0055788	0.45429	flagellum-specific ATP synthase FliI	cell processes	Cytoplasmic
BP2343	-	717	4	1	3	0.0055788	1.49514	putative methypurine-DNA glycosylase	macromolecule synthesis/modification	Unknown
BP0405	-	180	1	0	1	0.00555556	1.61874	putative membrane protein	cell surface	Cytoplasmic Membrane	+
BP1059	-	360	2	2	0	0.00555556	1.65852	hypothetical protein	unknown	Unknown
BP0713	-	1463	8	5	3	0.00546822	0.442326	putative membrane protein (Pseudogene)	pseudogenes (phase-variable)	ND	-
BP0510	-	183	1	1	0	0.00546448	1.62203	phage-related putative membrane protein	cell surface	Unknown
BP0059	-	552	3	3	0	0.00543478	1.50578	regulatory protein (Pseudogene)	pseudogenes	ND
BP0328	-	371	2	1	1	0.00539084	1.64481	conserved hypothetical protein	conserved hypothetical	Unknown
BP3792	-	186	1	1	0	0.00537634	1.61515	putative bacterial secretion system protein	transport/binding proteins	Unknown	+
BP1631	kpsC	2058	11	2	9	0.005345	0.109903	capsular polysaccharide export protein	cell surface	Cytoplasmic	-
BP2496	-	375	2	1	1	0.00533333	1.65752	hypothetical protein	unknown	Unknown	-
BP1648	-	188	1	0	1	0.00531915	1.6172	putative branched chain amino acid transport permease (Pseudogene)	pseudogenes	ND
BP1771	-	567	3	0	3	0.00529101	1.54059	conserved hypothetical protein	conserved hypothetical	Unknown	-
BP3608	rpsL	378	2	1	1	0.00529101	1.67128	30S ribosomal protein S12	ribosome constituents	Cytoplasmic
BP3563	-	570	3	2	1	0.00526316	1.54435	putative intracellular septation protein	cell surface	Cytoplasmic Membrane
BP0165	-	384	2	2	0	0.00520833	1.68148	conserved hypothetical protein (Pseudogene)	pseudogenes	ND
BP0544	-	192	1	0	1	0.00520833	1.59242	putative 4-oxalocrotonate tautomerase	small molecule degradation	Unknown
BP1923	-	768	4	0	4	0.00520833	1.54458	probable short chain dehydrogenase	miscellaneous	Cytoplasmic
BP3545	-	192	1	1	0	0.00520833	1.5893	hypothetical protein	conserved hypothetical	Unknown
BP3212	-	771	4	2	2	0.00518807	1.53085	conserved hypothetical protein	conserved hypothetical	Unknown
BP1838	-	582	3	2	1	0.00515464	1.54426	putative exported protein	macromolecule degradation	Unknown
BP1950	-	777	4	1	3	0.00514801	1.4754	putative ATP-binding component of branched-chain amino acid ABC transporter	transport/binding proteins	Unknown
BP0817	-	972	5	2	3	0.00514403	1.1649	putative exported protein	cell surface	Unknown
BP2068	-	975	5	2	3	0.00512821	1.14242	putative exported protein	cell surface	Unknown	-
BP0787	-	591	3	1	2	0.00507614	1.57197	N-terminal region of a putative membrane protein (Pseudogene)	pseudogenes	ND
BP0038	gloA	396	2	0	2	0.00505051	1.70168	lactoylglutathione lyase	central/intermediary metabolism	Cytoplasmic
BP3630	rpsH	396	2	2	0	0.00505051	1.69346	30S ribosomal protein S8	ribosome constituents	Cytoplasmic
BP2528A	-	598	3	1	2	0.00501672	1.58672	putative exported protein (pseudogene)	pseudogenes	ND
BP1782	-	798	4	0	4	0.00501253	1.48818	probable enoyl-CoA hydratase/isomerase	small molecule degradation	Cytoplasmic
BP2236	bscW	399	2	0	2	0.00501253	1.70669	hypothetical protein	virulence-associated genes	Unknown	+
BP2810	-	1197	6	1	5	0.00501253	1.01242	putative hydrolase	miscellaneous	Cytoplasmic
BP1554	-	600	3	0	3	0.005	1.58445	hypothetical protein	unknown	Cytoplasmic
BP1781	-	402	2	1	1	0.00497512	1.68756	conserved hypothetical protein	conserved hypothetical	Unknown
BP3734	-	603	3	3	0	0.00497512	1.58869	SCO1/SenC family protein	cell surface	Unknown
BP3774	hisI	405	2	1	1	0.00493827	1.70059	putative phosphoribosyl-AMP cyclohydrolase	miscellaneous	Cytoplasmic
BP3426	-	1419	7	3	4	0.00493305	0.753487	putative amidase	central/intermediary metabolism	Cytoplasmic
BP3553	risS	1426	7	1	6	0.00490884	0.725508	sensor kinase protein (pseudogene)	pseudogenes (phase-variable)	ND	+
BP0799	-	612	3	3	0	0.00490196	1.60161	conserved hypothetical protein	conserved hypothetical	Unknown	-
BP2892	-	819	4	2	2	0.004884	1.55896	putative integral membrane protein	cell surface	Cytoplasmic Membrane
BP2009	-	411	2	1	1	0.00486618	1.67984	putative cytochrome c	energy metabolism	Periplasmic
BP2965	-	618	3	0	3	0.00485437	1.61038	conserved hypothetical protein	unknown	Cytoplasmic
BP2847	-	826	4	1	3	0.00484262	1.54643	putative exported protein	cell surface	ND
BP2363	cybA	414	2	2	0	0.00483092	1.67011	succinate dehydrogenase cytochrome B subunit	energy metabolism	Cytoplasmic Membrane
BP0282	-	623	3	2	1	0.00481541	1.61301	putative regulatory protein	regulation	Cytoplasmic
BP0553	-	1251	6	4	2	0.00479616	1.03705	conserved hypothetical protein	conserved hypothetical	Cytoplasmic
BP0187	-	420	2	1	1	0.0047619	1.68058	putative lyase	miscellaneous	Unknown
BP1263	fipA	426	2	2	0	0.00469484	1.68374	thioredoxin 1	cofactor biosynthesis	Cytoplasmic
BP1270	-	639	3	1	2	0.00469484	1.61461	putative glutathione S-transferase	cofactor biosynthesis	Cytoplasmic
BP2584A	-	213	1	0	1	0.00469484	1.61343	putative membrane protein (pseudogene)	pseudogenes	ND
BP0965	-	642	3	2	1	0.0046729	1.6061	antioxidant protein	protection responses	Cytoplasmic	+
BP2118	-	214	1	1	0	0.0046729	1.6112	transposase (Pseudogene)	pseudogenes	ND
BP3232	-	428	2	0	2	0.0046729	1.67538	conserved hypothetical protein (Pseudogene)	pseudogenes	ND
BP1629	wbpO	1290	6	6	0	0.00465116	1.14752	capsular polysaccharide biosynthesis protein	cell surface	Cytoplasmic	-
BP0153	-	432	2	1	1	0.00462963	1.68701	probable dioxygenase	miscellaneous	Unknown
BP2714	-	432	2	1	1	0.00462963	1.68001	putative lipoprotein	cell surface	Unknown
BP0025	-	435	2	2	2	0.0045977	1.69217	conserved hypothetical protein	conserved hypothetical	Unknown
BP0312	-	435	2	1	1	0.0045977	1.68521	probable 4-hydroxybenzoyl CoA thioesterase	miscellaneous	Unknown
BP0836	-	435	2	1	1	0.0045977	1.6783	putative exported protein	cell surface	Unknown
BP2865	-	435	2	0	2	0.0045977	1.67145	conserved hypothetical protein	unknown	Unknown	-
BP0182	-	1089	5	2	3	0.00459137	1.52406	putative iron sulfur binding protein	miscellaneous	Cytoplasmic Membrane
BP3121	-	1092	5	0	5	0.00457875	1.46134	conserved hypothetical protein	conserved hypothetical	Cytoplasmic
BP1188A	-	219	1	0	2	0.00456621	1.61162	hypothetical protein	unknown	Unknown
BP1193	-	219	1	0	1	0.00456621	1.60877	conserved hypothetical protein	conserved hypothetical	Unknown	-
BP2675	paaK	1314	6	2	4	0.00456621	1.2009	phenylacetate-coenzyme A ligase	small molecule degradation	Cytoplasmic	-
BP2043	-	660	3	2	1	0.00454545	1.6614	putative lipoprotein	cell surface	Unknown
BP0724	-	885	4	0	4	0.00451977	1.54743	probable ABC transporter, permease protein	transport/binding proteins	Cytoplasmic Membrane
BP1536	-	444	2	0	2	0.0045045	1.65412	conserved hypothetical protein	conserved hypothetical	Unknown
BP2782	-	222	1	0	1	0.0045045	1.60782	lipoprotein	cell surface	Unknown	-
BP3231	osmB	222	1	0	1	0.0045045	1.60502	osmotically inducible lipoprotein B precursor	adaptation	Unknown	-
BP3040	bllY	1113	5	2	3	0.00449236	1.42616	putative hemolysin	virulence-associated genes	Cytoplasmic
BP1627	vipC	891	4	2	2	0.00448934	1.53759	capsular polysaccharide biosynthesis protein	cell surface	Cytoplasmic	-
BP3073	-	891	4	3	1	0.00448934	1.51709	putative acyltransferase	cell surface	Cytoplasmic Membrane
BP0292	-	1340	6	1	5	0.00447761	1.13822	conserved hypothetical protein (Pseudogene)	pseudogenes	ND
BP2109	-	447	2	1	1	0.00447427	1.63408	putative membrane protein	cell surface	Cytoplasmic Membrane
BP3798	-	894	4	0	4	0.00447427	1.51285	AraC family regulatory protein	regulation	Cytoplasmic
BP0949	cmk	672	3	2	1	0.00446429	1.61852	cytidylate kinase	central/intermediary metabolism	Cytoplasmic
BP1096	livM	897	4	2	2	0.00445931	1.48947	high-affinity branched-chain amino acid transport system permease protein (Pseudogene)	pseudogenes	ND
BP2650	-	673	3	3	0	0.00445765	1.61229	conserved hypothetical protein (pseudogene)	pseudogenes	ND
BP1039	-	450	2	0	2	0.00444444	1.63947	conserved hypothetical protein	conserved hypothetical	Cytoplasmic
BP2402	-	450	2	2	0	0.00444444	1.63328	conserved hypothetical protein	conserved hypothetical	Cytoplasmic
BP3126	ipk	900	4	2	2	0.00444444	1.48592	4-diphosphocytidyl-2-C-methyl-D-erythritol kinase	cofactor biosynthesis	Unknown
BP3385	-	450	2	1	1	0.00444444	1.62714	phage-related conserved hypothetical protein	conserved hypothetical	Unknown
BP0425	-	902	4	1	3	0.00443459	1.47747	probable LysR-family transcriptional regulator	regulation	Cytoplasmic
BP2318	-	903	4	1	3	0.00442968	1.46425	putative dehydratase	miscellaneous	Unknown
BP0907	-	454	2	1	1	0.00440529	1.60839	putative lipoprotein (Pseudogene)	pseudogenes (phase-variable)	ND	+
BP1349	-	681	3	1	3	0.00440529	1.59924	putative GntR-family transcriptional regulator	regulation	Cytoplasmic
BP2611	-	681	3	2	1	0.00440529	1.58798	probable transcriptional regulator (pseudogene)	pseudogenes	ND
BP3784	ptxB	681	3	2	1	0.00440529	1.57688	pertussis toxin subunit 2 precursor	virulence-associated genes	Unknown	+
BP0033	glyQ	912	4	4	0	0.00438596	1.47347	glycyl-tRNA synthetase alpha chain	macromolecule synthesis/modification	Cytoplasmic
BP3846	-	687	3	1	2	0.00436681	1.5768	TetR family transcriptional regulator	regulation	Cytoplasmic
BP0278	mscL	459	2	0	2	0.0043573	1.60778	large-conductance mechanosensitive channel	adaptation	Cytoplasmic Membrane	-
BP1687	-	918	4	2	2	0.0043573	1.45114	LysR-family transcriptional regulator	regulation	Cytoplasmic
BP3546	-	918	4	1	3	0.0043573	1.43446	conserved hypothetical protein	conserved hypothetical	Cytoplasmic
BP0986	cusC	1383	6	1	5	0.00433839	1.19398	probable outer membrane lipoprotein	cell surface	Outer Membrane
BP2787	-	465	2	1	1	0.00430108	1.61291	hypothetical protein	miscellaneous	Unknown
BP3486	nusB	465	2	2	0	0.00430108	1.60723	N utilization substance protein B	macromolecule synthesis/modification	Unknown
BP2557	-	1164	5	2	3	0.00429553	1.4845	conserved hypothetical protein	miscellaneous	Unknown
BP0513	-	468	2	1	1	0.0042735	1.60702	phage-related hypothetical protein	ribosome constituents	Cytoplasmic
BP1474	-	234	1	0	1	0.0042735	1.59823	putative lipoprotein	cell surface	Unknown
BP2006	-	468	2	0	2	0.0042735	1.60144	conserved hypothetical protein	conserved hypothetical	Cytoplasmic
BP0079	ffh	1406	6	3	3	0.00426743	1.24809	signal recognition particle protein	transport/binding proteins	Cytoplasmic Membrane
BP2007	-	705	3	1	2	0.00425532	1.56823	putative ECF-family RNA polymerase sigma factor	macromolecule synthesis/modification	Cytoplasmic
BP0208	-	1413	6	1	5	0.00424628	1.23971	putative oxidoreductase	miscellaneous	Cytoplasmic	-
BP3430	-	708	3	1	2	0.00423729	1.5443	putative branched-chain amino acid transport ATP-binding ABC transporter	transport/binding proteins	Cytoplasmic
BP0044	-	237	1	0	1	0.00421941	1.59974	transcriptional regulator	regulation	Cytoplasmic
BP2424	-	711	3	1	2	0.00421941	1.54039	putative integral membrane protein	cell surface	Cytoplasmic Membrane
BP2883	-	237	1	0	1	0.00421941	1.59712	putative NADH:flavin oxidoreductase (pseudogene)	pseudogenes	ND
BP3691	-	948	4	1	3	0.00421941	1.51362	prolyl iminopeptidase	macromolecule degradation	Cytoplasmic
BP2267	greA	477	2	2	0	0.00419287	1.61212	transcription elongation factor	macromolecule synthesis/modification	Cytoplasmic
BP1934	-	957	4	1	4	0.00417973	1.54093	putative exported protein	cell surface	Periplasmic
BP2538	-	720	3	0	3	0.00416667	1.56693	integral membrane protein	cell surface	Cytoplasmic Membrane
BP1354	-	963	4	2	2	0.00415369	1.55362	putative exported protein	cell surface	Unknown
BP1863	-	483	2	1	1	0.00414079	1.61735	putative membrane protein	cell surface	Cytoplasmic Membrane
BP0738	-	484	2	0	2	0.00413223	1.61732	ECF-family sigma factor Pseudogene)	pseudogenes	ND
BP2935	-	1212	5	1	4	0.00412541	1.53959	putative two component system, histidine kinase	regulation	Cytoplasmic Membrane	+
BP0364	-	971	4	0	4	0.00411946	1.54335	putative exported protein	cell surface	Unknown
BP1575	glnQ	729	3	2	1	0.00411523	1.59342	glutamine transport ATP-binding protein	transport/binding proteins	Cytoplasmic Membrane
BP3803	-	972	4	2	2	0.00411523	1.53221	putative transport system permease protein	transport/binding proteins	Cytoplasmic Membrane
BP1949	-	1950	8	2	6	0.00410256	0.938327	putative permease component of branched-chain amino acid transport system	transport/binding proteins	Cytoplasmic Membrane
BP1122	-	489	2	0	2	0.00408998	1.60674	AsnC-family transcriptional regulator	regulation	Cytoplasmic
BP3039	alsB	489	2	1	1	0.00408998	1.60155	leucine-responsive regulatory protein	regulation	Cytoplasmic
BP1690	-	737	3	1	2	0.00407056	1.58646	putative exported protein (Pseudogene)	pseudogenes	ND	-
BP0238	folK	492	2	1	1	0.00406504	1.5915	2-amino-4-hydroxy-6-hydroxymethyldihydropteridi ne pyrophosphokinase	cofactor biosynthesis	Cytoplasmic
BP0450	-	246	1	1	0	0.00406504	1.57602	conserved hypothetical protein	conserved hypothetical	Unknown
BP3057	-	1725	7	5	2	0.00405797	1.12953	putative ATP-dependent RNA helicase	macromolecule synthesis/modification	Cytoplasmic
BP0542	-	996	4	1	3	0.00401606	1.58399	putative exported protein	cell surface	Periplasmic
BP2927	-	498	2	0	2	0.00401606	1.57243	putative integral membrane protein	cell surface	Cytoplasmic Membrane	+
BP0745	-	750	3	1	2	0.004	1.59581	putative transcriptional regulator	regulation	Unknown
BP1915	-	501	2	1	1	0.00399202	1.56814	conserved hypothetical protein	conserved hypothetical	Unknown
BP2177	-	501	2	1	1	0.00399202	1.56337	conserved hypothetical protein	conserved hypothetical	Unknown
BP2353	-	501	2	1	1	0.00399202	1.55864	putative inner membrane transport protein	transport/binding proteins	Cytoplasmic Membrane
BP2710	moaD	252	1	0	1	0.00396825	1.56663	molybdopterin converting factor	cofactor biosynthesis	Unknown
BP2715	-	504	2	0	2	0.00396825	1.55929	AhpC/TSA-family protein	miscellaneous	Unknown
BP3070	-	252	1	0	1	0.00396825	1.56424	conserved hypothetical protein	conserved hypothetical	Unknown
BP3470	fdx	252	1	0	1	0.00396825	1.56186	ferredoxin	energy metabolism	Unknown
BP1245	-	507	2	1	1	0.00394477	1.55533	conserved hypothetical protein	conserved hypothetical	Cytoplasmic
BP2681	paaD	507	2	1	1	0.00394477	1.55073	phenylacetic acid degradation protein	small molecule degradation	Unknown
BP3816	-	762	3	1	2	0.00393701	1.63659	conserved hypothetical protein	conserved hypothetical	Unknown
BP0330	-	1017	4	1	3	0.00393314	1.59169	conserved hypothetical protein	conserved hypothetical	Unknown
BP3831	-	1017	4	0	4	0.00393314	1.57695	putative ABC transporter periplasmic amino acid-binding protein	transport/binding proteins	Periplasmic
BP3825	glpK	1527	6	3	3	0.00392927	1.45563	glycerol kinase	small molecule degradation	Cytoplasmic
BP1698	-	510	2	1	1	0.00392157	1.56065	putative exported protein	cell surface	Unknown
BP0462	-	774	3	2	1	0.00387597	1.65905	ABC-transporter, ATP-binding component	transport/binding proteins	Cytoplasmic Membrane
BP1212	-	516	2	0	2	0.00387597	1.55755	putative exported protein	cell surface	Unknown
BP3235	-	516	2	1	1	0.00387597	1.55307	hypothetical protein	unknown	Unknown
BP1465	bisB	1293	5	3	2	0.00386698	1.60523	molybdopterin biosynthesis protein	cofactor biosynthesis	Cytoplasmic
BP0567	-	777	3	2	1	0.003861	1.65565	conserved hypothetical protein	conserved hypothetical	Cytoplasmic
BP1707	-	777	3	1	2	0.003861	1.64675	putative ABC-transport protein, ATP-binding component	transport/binding proteins	Cytoplasmic Membrane	+
BP0916	-	780	3	1	2	0.00384615	1.65239	putative ATP-binding protein of a transporter (Pseudogene)	pseudogenes	ND
BP0188	-	521	2	0	2	0.00383877	1.56778	putative acetyltransferase (Pseudogene)	pseudogenes (phase-variable)	ND
BP0234	-	1044	4	0	4	0.00383142	1.61508	putative solute-binding periplasmic protein	transport/binding proteins	Periplasmic
BP1545A	-	261	1	0	1	0.00383142	1.54956	hypothetical protein	unknown	Unknown
BP1953	-	522	2	0	2	0.00383142	1.56355	probable oxidoreductase	miscellaneous	Cytoplasmic
BP2359	-	261	1	0	1	0.00383142	1.54729	conserved hypothetical protein	conserved hypothetical	Unknown
BP2853	-	783	3	2	1	0.00383142	1.64924	probable short chain dehydrogenase	central/intermediary metabolism	Cytoplasmic
BP3522	-	1308	5	1	5	0.00382263	1.5366	putative membrane protein	cell surface	Cytoplasmic Membrane	+
BP0013	rplJ	525	2	2	0	0.00380952	1.5599	50S ribosomal protein L10	ribosome constituents	Cytoplasmic
BP2867	-	789	3	0	3	0.00380228	1.65186	putative ABC transport proteins, ATP-binding component	transport/binding proteins	Cytoplasmic Membrane	-
BP2271	-	1319	5	1	4	0.00379075	1.50181	putative regulatory lipoprotein	cell surface	Unknown
BP0887	-	1056	4	2	2	0.00378788	1.65606	conserved hypothetical protein	conserved hypothetical	Periplasmic
BP1019	infA	264	1	1	0	0.00378788	1.55532	translation initiation factor IF-1	macromolecule synthesis/modification	Cytoplasmic
BP1813	pdxA	1056	4	0	4	0.00378788	1.64178	putative pyridoxal phosphate biosynthetic protein	cofactor biosynthesis	Cytoplasmic
BP2985	bpH1	528	2	2	0	0.00378788	1.55636	histone protein	regulation	Cytoplasmic
BP2375	-	530	2	0	2	0.00377358	1.55692	conserved hypothetical protein (Pseudogene)	pseudogenes (phase-variable)	ND
BP0039	-	531	2	1	1	0.00376648	1.54865	peptide deformylase	macromolecule synthesis/modification	Cytoplasmic
BP2239	bscS	267	1	0	1	0.00374532	1.55869	putative type III secretion protein	virulence-associated genes	Cytoplasmic Membrane	+
BP2264	bscF	267	1	0	1	0.00374532	1.55643	putative type III secretion protein	virulence-associated genes	Unknown	+
BP2459	alcD	801	3	1	2	0.00374532	1.68297	hypothetical protein	adaptation	Unknown
BP2735	-	267	1	1	0	0.00374532	1.55418	conserved hypothetical protein	conserved hypothetical	Unknown
BP1929	-	804	3	2	1	0.00373134	1.68857	putative ABC transporter, permease protein	transport/binding proteins	Cytoplasmic Membrane
BP2744	-	804	3	2	1	0.00373134	1.67999	putative ABC transport protein, ATP-binding component	transport/binding proteins	Cytoplasmic
BP2222	-	269	1	0	1	0.00371747	1.5549	hypothetical protein	unknown	Unknown
BP2075	-	1347	5	3	2	0.00371195	1.46781	putative efflux system inner membrane protein	transport/binding proteins	Cytoplasmic Membrane
BP0068	-	539	2	1	1	0.00371058	1.55531	putative membrane protein (pseudogene)	cell surface	ND
BP0726	-	1620	6	1	5	0.0037037	1.5171	probable ABC transporter, periplasmic binding protein	transport/binding proteins	Periplasmic	-
BP1307	-	540	2	0	2	0.0037037	1.55144	putative bacterioferritin comigratory protein	miscellaneous	Unknown
BP2655	-	810	3	0	3	0.0037037	1.6912	putative IclR-family regulatory protein	regulation	Cytoplasmic
BP3010	-	813	3	0	3	0.00369004	1.68835	putative oxidoreductase	miscellaneous	Cytoplasmic
BP3437	-	813	3	1	2	0.00369004	1.67999	conserved hypothetical protein	conserved hypothetical	Cytoplasmic	+
BP1827	-	1356	5	3	2	0.00368732	1.45214	putative amidase	miscellaneous	Cytoplasmic
BP2642	-	1089	4	2	2	0.00367309	1.66761	probable ATP-binding ABC transporter protein	transport/binding proteins	Cytoplasmic Membrane
BP0258	-	546	2	2	0	0.003663	1.56158	conserved hypothetical protein	conserved hypothetical	Cytoplasmic	+
BP2037	-	273	1	0	1	0.003663	1.54962	conserved hypothetical protein	conserved hypothetical	Unknown
BP2324	-	273	1	0	1	0.003663	1.54743	conserved hypothetical protein	conserved hypothetical	Unknown
BP2794	rpsR	273	1	1	0	0.003663	1.54525	30s ribosomal protein s18	ribosome constituents	Cytoplasmic
BP1492	-	1094	4	4	0	0.00365631	1.66343	hypothetical protein	unknown	Cytoplasmic Membrane
BP1487	smoM	1095	4	2	2	0.00365297	1.65484	putative periplasmic solute-binding protein	transport/binding proteins	Unknown	+
BP3476	-	822	3	1	2	0.00364964	1.70512	binding-protein-dependent transport system permease protein	transport/binding proteins	Cytoplasmic Membrane
BP3000	mpl	1371	5	2	3	0.00364697	1.49359	UDP-N-acetylmuramate:L-alanyl-gamma-D-glutamyl- meso-diaminopimelate ligase	cell surface	Cytoplasmic
BP0264	apt	549	2	1	1	0.00364299	1.5666	adenine phosphoribosyltransferase	central/intermediary metabolism	Cytoplasmic
BP1009	-	549	2	1	1	0.00364299	1.56247	conserved hypothetical protein	conserved hypothetical	Unknown
BP1628	wza	1098	4	0	4	0.00364299	1.65515	putative capsular polysaccharide export protein	transport/binding proteins	Outer Membrane	-
BP0223	catC2	276	1	1	0	0.00362319	1.55058	methylmuconolactone isomerase	small molecule degradation	Unknown
BP2255	-	276	1	1	0	0.00362319	1.54841	hypothetical protein	virulence-associated genes	Cytoplasmic	+
BP2348	-	1104	4	2	2	0.00362319	1.64338	putative polyamine transport protein	transport/binding proteins	Periplasmic
BP3689	-	552	2	1	1	0.00362319	1.56747	putative membrane protein	cell surface	Unknown	-
BP2229	-	2487	9	3	7	0.00361882	1.03043	putative inner membrane transport protein	transport/binding proteins	Cytoplasmic Membrane	+
BP0337	-	831	3	0	3	0.00361011	1.70534	putative exported protein	cell surface	Unknown
BP2910	-	831	3	2	1	0.00361011	1.69722	putative hydrolase	miscellaneous	Cytoplasmic
BP1117	greB	555	2	1	1	0.0036036	1.56835	transcription elongation factor	macromolecule synthesis/modification	Cytoplasmic
BP0630	-	834	3	0	3	0.00359712	1.70281	probable transcriptional regulator	regulation	Cytoplasmic
BP1280	proC	834	3	1	2	0.00359712	1.69477	pyrroline-5-carboxylate reductase	amino acid biosynthesis	Cytoplasmic
BP3535	-	1119	4	1	3	0.00357462	1.56653	sensor kinase protein	regulation	Cytoplasmic Membrane
BP3571	-	840	3	0	3	0.00357143	1.69801	putative aminotransferase	central/intermediary metabolism	Cytoplasmic
BP1076	dhpS	843	3	0	3	0.00355872	1.7036	dihydropteroate synthase	cofactor biosynthesis	Cytoplasmic
BP1154	-	846	3	1	2	0.0035461	1.68586	putative membrane protein	cell surface	Cytoplasmic Membrane	+
BP1699	-	849	3	0	3	0.00353357	1.67629	conserved hypothetical protein	conserved hypothetical	Cytoplasmic
BP2276	-	1698	6	4	2	0.00353357	1.57746	putative ABC transport permease	transport/binding proteins	Cytoplasmic Membrane
BP3750	-	849	3	1	2	0.00353357	1.66881	putative esterase	small molecule degradation	Cytoplasmic	-
BP3644	-	567	2	1	1	0.00352734	1.58388	histidine triad protein (pseudogene)	pseudogenes	ND
BP0453	-	1140	4	3	1	0.00350877	1.57615	low-specificity D-threonine aldolase	central/intermediary metabolism	Cytoplasmic
BP2387	-	285	1	0	1	0.00350877	1.56375	conserved hypothetical protein	conserved hypothetical	Unknown
BP3562	-	285	1	0	1	0.00350877	1.5616	BolA-like protein	adaptation	Unknown
BP1877	bvgS	3717	13	4	10	0.00349744	0.546535	virulence sensor protein	virulence-associated genes	Cytoplasmic Membrane	+
BP1335	-	1146	4	0	4	0.0034904	1.57916	conserved hypothetical protein	conserved hypothetical	Cytoplasmic
BP0769	-	861	3	1	2	0.00348432	1.68382	probable aminotransferase	miscellaneous	Cytoplasmic
BP2096	-	1149	4	1	3	0.00348129	1.5705	putative fatty-acyl-CoA racemase	miscellaneous	Cytoplasmic
BP1219	-	864	3	1	2	0.00347222	1.66765	putative phytoene synthase	central/intermediary metabolism	Cytoplasmic
BP3028	ftsI	1731	6	1	5	0.0034662	1.60403	peptidoglycan synthetase precursor	cell surface	Cytoplasmic Membrane
BP1062	-	1155	4	2	2	0.0034632	1.56381	probable aminotransferase	miscellaneous	Cytoplasmic
BP1196	-	1155	4	2	2	0.0034632	1.55398	putative exported protein	cell surface	Unknown	-
BP3318	-	1157	4	4	0	0.00345722	1.54228	conserved hypothetical protein (Pseudogene)	pseudogenes (phase-variable)	ND
BP1347	-	579	2	1	1	0.00345423	1.59898	putative reductase	miscellaneous	Unknown
BP2113	-	1449	5	1	4	0.00345066	1.56984	putative amidase (pseudogene)	pseudogenes	ND
BP0684	-	871	3	1	2	0.00344432	1.69026	molybdopterin dehydrogenase (Pseudogene)	pseudogenes (phase-variable)	ND	-
BP0974	-	873	3	0	3	0.00343643	1.6844	putative membrane protein	cell surface	Cytoplasmic Membrane	-
BP1279	-	582	2	1	1	0.00343643	1.5958	putative membrane protein	cell surface	Cytoplasmic Membrane
BP2228	alr	1164	4	1	3	0.00343643	1.5498	alanine racemase, catabolic	cell surface	Cytoplasmic	+
BP2299	-	291	1	0	1	0.00343643	1.56278	conserved hypothetical protein	conserved hypothetical	Unknown
BP2376	-	873	3	1	2	0.00343643	1.67729	conserved hypothetical protein	conserved hypothetical	Cytoplasmic
BP3445	-	582	2	0	2	0.00343643	1.59189	putative NUDIX hydrolase	miscellaneous	Cytoplasmic
BP2552	-	1752	6	2	4	0.00342466	1.5657	ABC transport protein, solute-binding protein	transport/binding proteins	Cytoplasmic Membrane
BP2432	lep	885	3	1	2	0.00338983	1.66498	signal peptidase I	macromolecule synthesis/modification	Cytoplasmic Membrane
BP2925	-	885	3	2	1	0.00338983	1.65824	conserved hypothetical protein	conserved hypothetical	Cytoplasmic	+
BP1941	-	591	2	2	0	0.00338409	1.60588	putative membrane protein	cell surface	Unknown
BP3661	-	1185	4	2	2	0.00337553	1.59149	putative transport protein	transport/binding proteins	Cytoplasmic Membrane
BP0536	-	889	3	3	0	0.00337458	1.66119	putative exported protein (Pseudogene)	pseudogenes	ND	+
BP2069	-	890	3	3	0	0.00337079	1.65861	putative transmembrane component of ABC transporter (pseudogene)	pseudogenes	ND	-
BP0814	-	891	3	1	2	0.003367	1.65605	probable LysR-family transcriptional regulator	regulation	Cytoplasmic
BP2430	-	891	3	2	1	0.003367	1.64948	GTP-binding protein	miscellaneous	Cytoplasmic Membrane
BP0451	argM	1191	4	1	3	0.00335852	1.59528	succinylornithine transaminase	small molecule degradation	Cytoplasmic
BP0663	-	894	3	1	2	0.0033557	1.65503	conserved hypothetical protein	conserved hypothetical	Unknown	-
BP2366	prpB	896	3	1	2	0.00334821	1.65656	probable methylisocitrate lyase (pseudogene)	pseudogenes (phase-variable)	ND	-
BP0070	-	299	1	0	1	0.00334448	1.56399	putative hydroxylase beta subunit (Pseudogene)	pseudogenes	ND
BP0103	-	900	3	2	1	0.00333333	1.65315	probable class IV aminotransferase	miscellaneous	Cytoplasmic
BP0251	-	900	3	0	3	0.00333333	1.64674	LysR family transcriptional regulator	regulation	Cytoplasmic
BP0352	-	300	1	1	0	0.00333333	1.55794	hypothetical protein	unknown	Cytoplasmic
BP0530	-	600	2	1	1	0.00333333	1.61959	conserved hypothetical protein	conserved hypothetical	Unknown
BP1662	-	300	1	0	1	0.00333333	1.55589	putative DNA-binding protein	miscellaneous	Unknown
BP1778	-	900	3	0	3	0.00333333	1.64038	probable LysR-family transcriptional regulator	regulation	Cytoplasmic
BP2263	bscE	300	1	0	1	0.00333333	1.55385	hypothetical protein	virulence-associated genes	Unknown	+
BP2505	ppnK	900	3	1	2	0.00333333	1.63407	probable inorganic polyphosphate/ATP-NAD kinase	central/intermediary metabolism	Cytoplasmic
BP2515	soxG	600	2	0	2	0.00333333	1.61574	sarcosine oxidase gamma subunit	macromolecule degradation	Unknown
BP3099	-	300	1	1	0	0.00333333	1.55181	putative exported protein	cell surface	Unknown
BP3517	-	600	2	1	1	0.00333333	1.61191	putative membrane protein	cell surface	Unknown	-
BP3857	-	1200	4	2	2	0.00333333	1.58269	putative hydrolase	miscellaneous	Unknown
BP2235	bscC	1803	6	4	2	0.00332779	1.4678	putative type III secretion protein	virulence-associated genes	Outer Membrane	+
BP2045	-	1203	4	0	4	0.00332502	1.58475	putative transmembrane transport protein	transport/binding proteins	Cytoplasmic Membrane
BP3255	-	903	3	1	2	0.00332226	1.63961	putative LysR-family transcriptional regulator	regulation	Cytoplasmic
BP2707	moeA	1206	4	1	3	0.00331675	1.58682	molybdopterin cofactor biosynthesis protein	cofactor biosynthesis	Cytoplasmic
BP0134	-	303	1	1	0	0.00330033	1.5462	putative bacterioferritin-associated ferredoxin	adaptation	Unknown	+
BP0970A	cysD	909	3	1	2	0.00330033	1.62594	sulfate adenylyltransferase subunit 2	central/intermediary metabolism	Cytoplasmic
BP1101	-	303	1	1	0	0.00330033	1.5442	putative membrane protein	cell surface	Cytoplasmic Membrane
BP1241	-	606	2	0	2	0.00330033	1.61335	conserved hypothetical protein	conserved hypothetical	Unknown	-
BP1433	rnhB	606	2	2	0	0.00330033	1.60959	ribonuclease HII	macromolecule degradation	Cytoplasmic
BP3115	-	1212	4	0	4	0.00330033	1.59101	conserved hypothetical protein	conserved hypothetical	Cytoplasmic
BP3171	ureA	303	1	0	1	0.00330033	1.54221	urease gamma subunit	small molecule degradation	Cytoplasmic
BP3508	-	606	2	1	1	0.00330033	1.60585	hypothetical protein	unknown	Cytoplasmic
BP3541	-	909	3	2	1	0.00330033	1.61987	LysR family regulatory protein	regulation	Cytoplasmic
BP1286	-	608	2	1	1	0.00328947	1.61009	conserved hypothetical protein	conserved hypothetical	Unknown	+
BP2030	-	912	3	3	0	0.00328947	1.60746	putative LysR-family transcriptional activator	regulation	Cytoplasmic
BP2933	cyoA	915	3	1	2	0.00327869	1.60125	putative ubiquinol oxidase polypeptide II	energy metabolism	Cytoplasmic Membrane
BP0570	-	612	2	1	1	0.00326797	1.61109	putative exported protein	cell surface	Unknown
BP0458	-	925	3	1	2	0.00324324	1.6157	probable aminoacyl-tRNA synthetase (Pseudogene)	pseudogenes	ND	+
BP2639	-	309	1	1	0	0.00323625	1.53912	putative integral membrane protein	cell surface	Cytoplasmic Membrane
BP3177	-	1236	4	2	2	0.00323625	1.65277	putative methylaspartate ammonia-lyase	energy metabolism	Cytoplasmic
BP2140	-	930	3	3	2	0.00322581	1.61713	putative membrane protein	cell surface	Cytoplasmic Membrane
BP0698	-	621	2	1	1	0.00322061	1.62802	putative exported protein	cell surface	Unknown
BP2840	-	621	2	1	1	0.00322061	1.62433	putative TetR-family transcriptional regulator	regulation	Cytoplasmic
BP2824	-	1245	4	0	4	0.00321285	1.65894	conserved hypothetical protein	conserved hypothetical	Cytoplasmic
BP0983	-	936	3	0	3	0.00320513	1.59987	LysR-family transcriptional regulator	regulation	Cytoplasmic
BP2598	-	624	2	1	1	0.00320513	1.62136	conserved hypothetical protein	conserved hypothetical	Cytoplasmic
BP0550	-	627	2	1	1	0.00318979	1.6257	conserved hypothetical protein	conserved hypothetical	Unknown
BP1847	tmk	627	2	0	2	0.00318979	1.62207	thymidylate kinase	central/intermediary metabolism	Cytoplasmic
BP3124	rplY	627	2	1	1	0.00318979	1.61845	50S ribosomal protein L25	ribosome constituents	Cytoplasmic
BP1473	fdhB	628	2	1	1	0.00318471	1.6187	formate dehydrogenase iron-sulfur subunit (Pseudogene)	pseudogenes	ND
BP3160	-	942	3	1	2	0.00318471	1.61074	putative ABC transporter permease protein	transport/binding proteins	Cytoplasmic Membrane
BP0844	nuoD	1257	4	3	1	0.00318218	1.64981	respiratory-chain NADH dehydrogenase, 49 kDa subunit	energy metabolism	Cytoplasmic
BP1635	-	1572	5	2	3	0.00318066	1.6465	putative arylsulfatase protein	small molecule degradation	Cytoplasmic
BP0024	-	315	1	0	1	0.0031746	1.53979	putative racemase (Pseudogene)	pseudogenes	ND
BP0699	-	630	2	0	2	0.0031746	1.61561	putative exported protein	cell surface	Unknown
BP1471	-	630	2	1	2	0.0031746	1.61205	conserved hypothetical protein	conserved hypothetical	Unknown
BP1878	bvgA	630	2	2	0	0.0031746	1.60851	virulence factors transcription regulator	virulence-associated genes	Cytoplasmic	+
BP3027	murE	2838	9	2	7	0.00317125	1.45232	Possible murein precusor biosynthesis bifunctional protein	cell surface	Cytoplasmic
BP2038	-	948	3	1	2	0.00316456	1.62156	putative hydroxlacyl-CoA dehydrogenase	miscellaneous	Unknown
BP3695	-	948	3	1	2	0.00316456	1.61605	putative hydroxymethylglutaryl-CoA lyase	small molecule degradation	Cytoplasmic	+
BP1578	gmK	633	2	1	1	0.00315956	1.6093	guanylate kinase	central/intermediary metabolism	Cytoplasmic
BP2659	-	633	2	2	0	0.00315956	1.6058	conserved hypothetical protein	conserved hypothetical	Cytoplasmic
BP1903	-	1587	5	3	2	0.0031506	1.61326	putative membrane protein	cell surface	Cytoplasmic Membrane
BP3862	-	1587	5	2	3	0.0031506	1.60157	putative extracellular solute-binding protein	cell surface	Periplasmic
BP1012	-	318	1	1	0	0.00314465	1.53244	conserved hypothetical protein	conserved hypothetical	Cytoplasmic
BP1972	srpH	954	3	0	3	0.00314465	1.62135	serine acetyltransferase	amino acid biosynthesis	Cytoplasmic
BP2691	-	954	3	2	1	0.00314465	1.61591	ABC-transport protein, inner membrane component	transport/binding proteins	Cytoplasmic Membrane
BP3130	-	954	3	0	3	0.00314465	1.61051	putative cyclase	miscellaneous	Cytoplasmic
BP0804	betT	2232	7	3	4	0.0031362	1.55219	high-affinity choline transport protein	adaptation	Cytoplasmic Membrane
BP1593	-	638	2	1	1	0.0031348	1.61063	conserved hypothetical protein	conserved hypothetical	Cytoplasmic
BP1508	-	642	2	1	1	0.00311526	1.61514	putative inner membrane component of binding-protein-dependent transport system	transport/binding proteins	Cytoplasmic Membrane
BP2034	-	963	3	0	3	0.00311526	1.6159	putative LysR-family transcriptional regulator	regulation	Cytoplasmic
BP2729	-	642	2	1	1	0.00311526	1.61168	cytochrome ubiquinol oxidase subunit III	energy metabolism	Cytoplasmic Membrane	-
BP3281	-	321	1	0	1	0.00311526	1.52709	putative inner membrane ATP synthase protein	energy metabolism	Cytoplasmic Membrane
BP3389	-	321	1	0	1	0.00311526	1.52523	phage-related hypothetical protein	conserved hypothetical	Unknown
BP3743	coxA	1608	5	4	1	0.00310945	1.57137	cytochrome c oxidase polypeptide I	energy metabolism	Cytoplasmic Membrane	-
BP3424	-	322	1	1	0	0.00310559	1.52718	putative exported protein (pseudogene)	pseudogenes	ND	+
BP2731	-	967	3	2	1	0.00310238	1.59345	putative ubiquinol oxidase subunit II (pseudogene)	pseudogenes (phase-variable)	ND	-
BP0222	catJ	645	2	2	0	0.00310078	1.61247	3-oxoadipate CoA-transferase subunit B	small molecule degradation	Cytoplasmic
BP2790	-	969	3	0	3	0.00309598	1.59529	putative exported protein	cell surface	Cytoplasmic Membrane
BP3843	-	969	3	2	1	0.00309598	1.5902	putative lipoprotein	cell surface	Periplasmic
BP2525A	-	1618	5	0	5	0.00309023	1.58274	probable secretory protein (pseudogene)	pseudogenes	ND
BP0148	-	972	3	1	2	0.00308642	1.59045	putative exported protein	cell surface	Periplasmic
BP0641	-	972	3	0	3	0.00308642	1.58542	putative exported protein	cell surface	Unknown	-
BP1801	iscA	324	1	1	0	0.00308642	1.5292	[Fe-S] cluster formation/repair protein	macromolecule synthesis/modification	Cytoplasmic	+
BP2066	-	972	3	1	2	0.00308642	1.58042	putative exported protein	cell surface	Periplasmic
BP3064	-	972	3	0	3	0.00308642	1.57545	putative transcriptional regulator	regulation	Cytoplasmic
BP3337	-	972	3	1	2	0.00308642	1.57051	putative gamma-glutamyltranspeptidase (pseudogene)	pseudogenes	ND
BP3861	-	975	3	2	1	0.00307692	1.5709	putative transport system permease protein	transport/binding proteins	Cytoplasmic Membrane
BP2032	-	977	3	0	3	0.00307062	1.5728	putative transmembrane transport protein (pseudogene)	pseudogenes (phase-variable)	ND
BP2634	dadA	1303	4	3	1	0.00306984	1.70417	D-amino acid dehydrogenase small subunit (pseudogene)	pseudogenes (phase-variable)	ND
BP3440	-	978	3	2	1	0.00306748	1.57131	putative exported protein	cell surface	Unknown	-
BP0423	-	1633	5	1	4	0.00306185	1.57916	putative fatty acid CoA ligase (Pseudogene)	pseudogenes	ND
BP0680	-	327	1	1	0	0.0030581	1.5368	conserved hypothetical protein	conserved hypothetical	Unknown
BP1141	-	327	1	0	1	0.0030581	1.53494	putative iron uptake protein	adaptation	Cytoplasmic Membrane
BP1696	phaG	327	1	0	1	0.0030581	1.53308	putative pH adaptation potassium efflux protein	adaptation	Cytoplasmic Membrane
BP2232	-	1308	4	0	4	0.0030581	1.70522	hypothetical protein	unknown	Cytoplasmic	+
BP2398	-	981	3	1	2	0.0030581	1.57174	putative L-asparaginase	miscellaneous	Periplasmic	+
BP1149	phbC	1638	5	3	2	0.0030525	1.56479	poly-beta-hydroxybutyrate polymerase	central/intermediary metabolism	Cytoplasmic	+
BP0931	-	984	3	1	2	0.00304878	1.57219	putative exported protein	cell surface	Unknown
BP0500	-	1971	6	4	2	0.00304414	1.60004	hypothetical protein	virulence-associated genes	Outer Membrane	+
BP2769	adK	657	2	1	1	0.00304414	1.61559	adenylate kinase	central/intermediary metabolism	Cytoplasmic
BP0509	-	987	3	0	3	0.00303951	1.56315	phage-related DNA recombination protein	phage-related or transposon-related	Unknown
BP0671	-	987	3	1	2	0.00303951	1.55844	putative exported protein	cell surface	Unknown
BP0523	-	660	2	0	2	0.0030303	1.61637	probable haloacid dehalogenase	miscellaneous	Cytoplasmic
BP1259	-	660	2	1	1	0.0030303	1.61304	conserved hypothetical protein	conserved hypothetical	Cytoplasmic
BP1644	-	990	3	1	2	0.0030303	1.55434	putative exported protein	cell surface	Unknown
BP3250	-	660	2	1	1	0.0030303	1.60973	conserved hypothetical protein	conserved hypothetical	Cytoplasmic
BP3368	-	330	1	1	0	0.0030303	1.53137	phage-related conserved hypothetical protein	unknown	Unknown
BP3396	-	330	1	0	1	0.0030303	1.52953	putative conserved inner membrane protein	cell surface	Cytoplasmic Membrane
BP3618	rplV	330	1	1	0	0.0030303	1.52771	50S ribosomal protein L22	ribosome constituents	Cytoplasmic
BP3654	cyaY	330	1	0	1	0.0030303	1.52588	conserved hypothetical protein	virulence-associated genes	Unknown
BP1900	-	993	3	0	3	0.00302115	1.55957	putative exported protein	cell surface	Unknown
BP0105	lipB	663	2	1	1	0.00301659	1.61383	lipoate-protein ligase B	cofactor biosynthesis	Cytoplasmic
BP1969	-	663	2	0	2	0.00301659	1.61054	putative LuxR-family transcriptional regulator	regulation	Cytoplasmic
BP2170	-	663	2	1	1	0.00301659	1.60726	probable cytochrome C oxidase subunit	energy metabolism	Unknown
BP1054	prn	2658	8	3	6	0.00300978	1.55593	pertactin precursor	virulence-associated genes	Outer Membrane	+
BP1426	-	1335	4	1	3	0.00299625	1.70248	putative membrane protein	cell surface	Cytoplasmic Membrane
BP3189	-	1335	4	1	3	0.00299625	1.69467	putative coenzyme A ligase	miscellaneous	Cytoplasmic
BP3192	-	1002	3	1	2	0.00299401	1.56594	putative ABC transporter permease protein	transport/binding proteins	Cytoplasmic Membrane	-
BP1788	pcaI	669	2	0	2	0.00298954	1.6154	3-oxoadipate CoA-transferase subunit A	small molecule degradation	Cytoplasmic
BP2410	-	1339	4	1	3	0.0029873	1.68518	putative integral membrane protein (pseudogene)	pseudogenes	ND
BP0285	-	1005	3	1	2	0.00298507	1.57112	putative acetyl esterase	small molecule degradation	Cytoplasmic
BP2219	-	1005	3	0	3	0.00298507	1.56654	putative cell surface protein	cell surface	Unknown	-
BP2772	-	1005	3	1	2	0.00298507	1.56199	putative membrane protein	cell surface	Periplasmic	+
BP0821	hyuB	2013	6	3	3	0.00298063	1.63288	hydantoin utilization protein B	amino acid biosynthesis	Cytoplasmic
BP0329	-	1680	5	2	3	0.00297619	1.58972	putative coenzyme A ligase	miscellaneous	Cytoplasmic
BP0478	-	672	2	1	1	0.00297619	1.60651	probable hydrolase	miscellaneous	Cytoplasmic
BP1239	-	336	1	1	0	0.00297619	1.52789	conserved hypothetical protein	conserved hypothetical	Unknown
BP1304	-	336	1	0	1	0.00297619	1.52609	conserved hypothetical protein	conserved hypothetical	Unknown
BP2240	bscR	672	2	1	1	0.00297619	1.60331	putative type III secretion protein	virulence-associated genes	Cytoplasmic Membrane	+
BP1330	-	2689	8	2	6	0.00297508	1.59804	putative alpha-amylase (pseudogene)	pseudogenes	ND
BP1734	-	674	2	1	1	0.00296736	1.60069	probable ATP-binding ABC transporter protein (Pseudogene)	pseudogenes	ND	+
BP0370	pyrE	675	2	1	1	0.00296296	1.60098	orotate phosphoribosyltransferase	ribonucleotide biosynthesis	Cytoplasmic
BP0656	-	675	2	2	0	0.00296296	1.59782	conserved hypothetical protein	conserved hypothetical	Unknown
BP2966	-	675	2	0	2	0.00296296	1.59468	probable carboxylesterase	central/intermediary metabolism	Unknown
BP2185	dnaG	2031	6	1	5	0.00295421	1.60753	DNA primase	cell processes	Cytoplasmic
BP1736	-	339	1	1	0	0.00294985	1.52791	putative exported protein	cell surface	Periplasmic	-
BP2294	-	1017	3	0	3	0.00294985	1.56461	putative integral membrane transport protein	transport/binding proteins	Cytoplasmic Membrane
BP2736	-	339	1	0	1	0.00294985	1.52613	nitrogen regulatory protein P-II	regulation	Cytoplasmic Membrane
BP3466	-	339	1	1	0	0.00294985	1.52435	putative ArsR family transcriptional regulator	regulation	Unknown
BP3666	-	1017	3	2	1	0.00294985	1.56018	putative exported protein	cell surface	Unknown
BP3858	-	1017	3	0	3	0.00294985	1.55577	putative transport ATP-binding protein	transport/binding proteins	Cytoplasmic Membrane
BP2548	-	1359	4	0	4	0.00294334	1.6776	two-component system histidine kinase	regulation	Cytoplasmic Membrane
BP0654	-	1020	3	2	1	0.00294118	1.5565	putative exported protein	cell surface	Periplasmic
BP3063	-	1020	3	0	3	0.00294118	1.55214	putative aminohydrolase	small molecule degradation	Cytoplasmic	-
BP0876	-	681	2	2	0	0.00293686	1.60269	putative lipoprotein	cell surface	Unknown
BP1186	-	681	2	0	2	0.00293686	1.59957	putative aldolase	miscellaneous	Cytoplasmic	+
BP3061	-	681	2	2	0	0.00293686	1.59646	5-formyltetrahydrofolate cyclo-ligase family protein	miscellaneous	Unknown
BP3865	-	681	2	1	1	0.00293686	1.59336	putative response regulator protein	regulation	Cytoplasmic
BP0114	-	684	2	2	0	0.00292398	1.59734	putative exported protein	cell surface	Unknown
BP1907	-	684	2	1	1	0.00292398	1.59425	putative exported protein	cell surface	Unknown
BP2519	-	1026	3	1	2	0.00292398	1.55799	putative dipeptidase	macromolecule synthesis/modification	Cytoplasmic
BP1821	-	1375	4	3	1	0.00290909	1.67281	conserved hypothetical protein (Pseudogene)	pseudogenes (phase-variable)	ND
BP1182	-	690	2	1	1	0.00289855	1.60522	amino acids ABC transporter, permease protein	transport/binding proteins	Cytoplasmic Membrane	+
BP1379	fla FVIII	690	2	1	1	0.00289855	1.60214	flagellar L-ring protein precursor	cell processes	Outer Membrane
BP1671	-	690	2	1	1	0.00289855	1.59908	probable short chain dehydrogenase	miscellaneous	Cytoplasmic
BP1692	phaC	345	1	1	0	0.00289855	1.52608	putative pH adaptation potassium efflux protein	adaptation	Cytoplasmic Membrane
BP1846	-	1035	3	2	1	0.00289855	1.55181	putative exported protein	cell surface	Unknown
BP2125A	-	345	1	1	0	0.00289855	1.52432	putative exported protein	conserved hypothetical	Extracellular
BP3300	-	1035	3	2	2	0.00289855	1.5476	hypothetical protein	unknown	Unknown	+
BP1312	-	1036	3	3	0	0.00289575	1.54649	putative metalloprotease (Pseudogene)	pseudogenes (phase-variable)	ND	-
BP1145	-	2076	6	5	1	0.00289017	1.64148	probable ATP-dependent helicase	macromolecule synthesis/modification	Cytoplasmic
BP1223	-	693	2	1	1	0.002886	1.59994	putative membrane protein	cell surface	Periplasmic
BP1355	-	1041	3	2	1	0.00288184	1.55347	probable LacI-family transcriptional regulator	regulation	Cytoplasmic
BP0209	-	696	2	2	0	0.00287356	1.6008	putative GntR-family transcriptional regulator	regulation	Cytoplasmic
BP0374	envB	1044	3	1	2	0.00287356	1.54604	rod shape-determining protein	cell surface	Cytoplasmic
BP2779	-	1742	5	2	3	0.00287026	1.65085	putative dihydroxy-acid dehydratase (pseudogene)	pseudogenes (phase-variable)	ND	-
BP0011	rplA	699	2	1	1	0.00286123	1.6077	50S ribosomal protein L1	ribosome constituents	Cytoplasmic
BP1600	-	699	2	1	1	0.00286123	1.60467	conserved hypothetical protein	conserved hypothetical	Cytoplasmic
BP1273	livF	702	2	0	2	0.002849	1.61153	high-affinity branched-chain amino acid transport, ATP-binding protein	transport/binding proteins	Cytoplasmic	-
BP2226	-	351	1	0	1	0.002849	1.5224	putative anti-sigma factor antagonist	regulation	Unknown	+
BP2335	argA	1404	4	1	3	0.002849	1.65681	amino-acid acetyltransferase	amino acid biosynthesis	Cytoplasmic
BP3224	-	1056	3	2	1	0.00284091	1.56184	putative cytochrome oxidase	energy metabolism	Cytoplasmic Membrane
BP0305	-	705	2	2	0	0.00283688	1.61838	high-affinity branched-chain amino acid transporter, ATP-binding protein	transport/binding proteins	Cytoplasmic Membrane
BP1375	fla FIV	705	2	0	2	0.00283688	1.61535	basal-body rod modification protein FlgD	cell processes	Extracellular
BP0669	-	2118	6	3	3	0.00283286	1.5674	probable enoyl-CoA hydratase/3-hydroxyacyl-CoA dehydrogenase, bifunctional enzyme	small molecule degradation	Cytoplasmic
BP1462	aroC	1062	3	2	1	0.00282486	1.56764	chorismate synthase	amino acid biosynthesis	Cytoplasmic
BP2967	-	1064	3	0	3	0.00281955	1.5655	putative exported protein (pseudogene)	pseudogenes	ND
BP0969	cysA	1065	3	0	3	0.0028169	1.56444	sulfate transport ATP-binding protein	transport/binding proteins	Cytoplasmic Membrane
BP0030	-	1422	4	2	2	0.00281294	1.61197	conserved hypothetical protein	conserved hypothetical	Cytoplasmic
BP1372	flgA	711	2	2	0	0.00281294	1.62289	flagella basal body P-ring formation protein	cell processes	Periplasmic	+
BP2825	-	711	2	1	1	0.00281294	1.61988	putative GntR-family transcriptional regulatory protein	regulation	Cytoplasmic
BP3576	-	711	2	1	1	0.00281294	1.61688	ABC transporter ATP-binding protein	transport/binding proteins	Cytoplasmic
BP2291	-	1068	3	2	1	0.00280899	1.56935	tartrate dehydrogenase	small molecule degradation	Cytoplasmic
BP2194	his1	1071	3	0	4	0.00280112	1.57021	histidinol-phosphate aminotransferase	amino acid biosynthesis	Cytoplasmic
BP3507	-	1428	4	2	2	0.00280112	1.60028	conserved hypothetical protein	conserved hypothetical	Cytoplasmic
BP0207	-	1431	4	2	2	0.00279525	1.60325	putative aldehyde dehydrogenase	miscellaneous	Unknown	+
BP3023	murG	1074	3	2	1	0.0027933	1.57108	UDP-N-acetylglucosamine--N-acetylmuramyl-	cell surface	Cytoplasmic Membrane
BP0877	-	717	2	2	0	0.0027894	1.62137	conserved hypothetical protein	conserved hypothetical	Cytoplasmic
BP1056	-	717	2	2	0	0.0027894	1.6184	putative membrane protein	cell surface	Unknown	+
BP1222	-	717	2	1	1	0.0027894	1.61544	probable short-chain dehydrogenase	miscellaneous	Cytoplasmic	+/-
BP1421	pyrH	717	2	0	2	0.0027894	1.61249	uridylate kinase	central/intermediary metabolism	Cytoplasmic
BP2076	-	3231	9	2	7	0.00278552	1.58862	putative efflux system transmembrane protein	transport/binding proteins	Cytoplasmic Membrane
BP3274	folB	360	1	1	0	0.00277778	1.52526	dihydroneopterin aldolase	cofactor biosynthesis	Cytoplasmic
BP1386	-	1441	4	0	4	0.00277585	1.60934	methyl-accepting chemotaxis protein (Pseudogene)	pseudogenes	ND
BP2049	-	1806	5	3	2	0.00276855	1.68555	putative sulfate transporter	transport/binding proteins	Cytoplasmic Membrane
BP0686	-	723	2	1	1	0.00276625	1.61404	conserved hypothetical protein (Pseudogene)	pseudogenes	ND	-
BP1334	-	723	2	2	0	0.00276625	1.61113	conserved hypothetical protein	conserved hypothetical	Cytoplasmic
BP2465	-	723	2	1	1	0.00276625	1.60823	hypothetical protein	unknown	Cytoplasmic
BP2180	-	1086	3	0	3	0.00276243	1.59455	conserved hypothetical protein	conserved hypothetical	Cytoplasmic Membrane
BP3852	katA	1449	4	1	3	0.00276052	1.60971	catalase	protection responses	Periplasmic	+
BP2490	-	363	1	0	1	0.00275482	1.52836	putative cytochrome	energy metabolism	Periplasmic
BP0152	-	729	2	2	1	0.00274348	1.62135	conserved hypothetical protein	conserved hypothetical	Unknown
BP1197	btr	729	2	0	2	0.00274348	1.61845	transcriptional regulatory protein	regulation	Cytoplasmic
BP1728	-	729	2	1	1	0.00274348	1.61556	putative glutaredoxin	cofactor biosynthesis	Unknown	+
BP3059	cca	1095	3	2	1	0.00273973	1.61308	tRNA nucleotidyltransferase	macromolecule synthesis/modification	Cytoplasmic
BP3405	ompQ	1095	3	0	3	0.00273973	1.60903	outer membrane porin protein OmpQ	virulence-associated genes	Outer Membrane	+
BP1908	cysS	1461	4	3	1	0.00273785	1.61605	cysteinyl-tRNA synthetase	macromolecule synthesis/modification	Cytoplasmic
BP0740	-	2192	6	4	2	0.00273723	1.59805	putative DNA methylase	unknown	Unknown
BP1306	arsC	366	1	1	0	0.00273224	1.5331	putative arsenate reductase	protection responses	Cytoplasmic
BP1883	fhaE	1098	3	1	2	0.00273224	1.6098	fimbrial adhesin	virulence-associated genes	Extracellular	+
BP2257	bopN	1098	3	1	2	0.00273224	1.60579	putative outer protein N	virulence-associated genes	Unknown	+
BP2427	-	1098	3	0	3	0.00273224	1.60179	threonine synthase (pseudogene)	pseudogenes	ND
BP3866	-	1464	4	0	4	0.00273224	1.6135	putative sensor kinase protein	regulation	Cytoplasmic Membrane
BP2629	-	1099	3	0	3	0.00272975	1.59677	conserved hypothetical protein (pseudogene)	pseudogenes (phase-variable)	ND
BP1646	-	734	2	1	1	0.0027248	1.61111	putative membrane protein	cell surface	Cytoplasmic Membrane
BP3829	-	1101	3	0	3	0.0027248	1.59471	putative amino acid ABC transporter permease protein	transport/binding proteins	Cytoplasmic Membrane	-
BP0774	-	735	2	1	1	0.00272109	1.61136	probable GntR-family transcriptional regulator	regulation	Cytoplasmic
BP1740	cphA	2574	7	3	4	0.0027195	1.66433	cyanophycin synthetase	central/intermediary metabolism	Cytoplasmic
BP0998	-	737	2	1	1	0.0027137	1.61187	conserved hypothetical protein	conserved hypothetical	Cytoplasmic
BP0828	-	1107	3	0	3	0.00271003	1.60032	probable HlyD-family secretion protein	transport/binding proteins	Cytoplasmic Membrane
BP1014	pit	1476	4	1	3	0.00271003	1.62547	probable phosphate transporter	transport/binding proteins	Cytoplasmic Membrane
BP1181	glnQ	738	2	0	2	0.00271003	1.6037	amino acids ABC transporter, ATP-binding protein	transport/binding proteins	Cytoplasmic Membrane	+
BP2260	-	369	1	0	1	0.00271003	1.53101	conserved hypothetical protein	virulence-associated genes	Unknown	+
BP2915	-	369	1	0	1	0.00271003	1.52934	putative exported protein	cell surface	Periplasmic	-
BP3305	-	738	2	1	1	0.00271003	1.60091	putative enoyl-CoA hydratase/isomerase	miscellaneous	Cytoplasmic
BP2904	glcE	1110	3	2	1	0.0027027	1.60507	glycolate oxidase subunit	central/intermediary metabolism	Cytoplasmic	-
BP0198	-	741	2	1	1	0.00269906	1.59896	putative GntR-family transcriptional regulator	regulation	Cytoplasmic
BP2645	-	741	2	1	1	0.00269906	1.5962	putative IclR-family regulatory protein	regulation	Cytoplasmic
BP3738	-	741	2	1	1	0.00269906	1.59345	putative membrane protein	cell surface	Cytoplasmic Membrane
BP3772	hisA	741	2	1	1	0.00269906	1.59072	histidine biosynthesis protein	amino acid biosynthesis	Cytoplasmic
BP2328	-	1113	3	0	3	0.00269542	1.60201	putative transferase	macromolecule synthesis/modification	Cytoplasmic
BP0445	aceK	1860	5	0	5	0.00268817	1.68828	isocitrate dehydrogenase kinase/phosphatase (Pseudogene)	pseudogenes	ND
BP0493	rnpA	372	1	0	1	0.00268817	1.53059	ribonuclease P protein component	macromolecule synthesis/modification	Unknown
BP0768	gltL	744	2	0	2	0.00268817	1.5943	glutamate/aspartate transport ATP-binding protein	transport/binding proteins	Cytoplasmic Membrane
BP1089	-	372	1	0	1	0.00268817	1.52892	putative membrane protein	cell surface	Cytoplasmic Membrane
BP1277	livJ	1116	3	1	2	0.00268817	1.60286	leu/ile/val-binding protein precursor	transport/binding proteins	Periplasmic	-
BP1852	-	744	2	1	1	0.00268817	1.59157	putative glutamine-binding periplasmic protein precursor	transport/binding proteins	Periplasmic
BP2100	-	1488	4	3	1	0.00268817	1.62121	conserved hypothetical protein	conserved hypothetical	Unknown
BP2911	bph3	372	1	0	1	0.00268817	1.52726	putative DNA-binding protein (histone)	regulation	Unknown	+
BP2919	-	744	2	1	1	0.00268817	1.58886	putative lipoprotein	conserved hypothetical	Outer Membrane
BP1583	amn	1491	4	2	2	0.00268276	1.6136	putative nucleosidase	small molecule degradation	Cytoplasmic
BP2173	-	1491	4	1	3	0.00268276	1.60834	putative ferredoxin	energy metabolism	Cytoplasmic Membrane
BP2182	-	373	1	1	0	0.00268097	1.52712	conserved hypothetical protein (Pseudogene)	pseudogenes	ND
BP0809	argH	1493	4	1	4	0.00267917	1.59824	putative argininosuccinate lyase (Pseudogene)	pseudogenes	ND
BP1624	kpsT	747	2	2	0	0.00267738	1.58971	polysialic acid transport ATP-binding protein	transport/binding proteins	Cytoplasmic	-
BP0082	bplL	1871	5	3	3	0.00267237	1.67362	lipopolysaccharide biosynthesis protein	cell surface	Cytoplasmic Membrane
BP0459	-	2622	7	4	3	0.00266972	1.59309	putative membrane protein	cell surface	Cytoplasmic Membrane
BP0441	-	375	1	0	1	0.00266667	1.52683	MerR-family transcriptional regulator	regulation	Cytoplasmic
BP1831	-	375	1	0	1	0.00266667	1.52518	hypothetical protein	unknown	Unknown
BP2074	-	375	1	0	1	0.00266667	1.52354	putative DNA-binding protein	miscellaneous	Unknown
BP2656	-	375	1	0	1	0.00266667	1.5219	putative exported protein	cell surface	Cytoplasmic Membrane
BP2698	-	375	1	0	1	0.00266667	1.52026	endonuclease	macromolecule synthesis/modification	Unknown
BP3397	-	750	2	1	1	0.00266667	1.59326	putative inner membrane protein	cell surface	Cytoplasmic Membrane	+
BP2832	-	1128	3	0	3	0.00265957	1.62164	ABC transport protein, ATP-binding component	transport/binding proteins	Cytoplasmic Membrane
BP1046	secD	1881	5	4	1	0.00265816	1.68647	protein-export membrane protein	transport/binding proteins	Cytoplasmic Membrane
BP0607	gpm	753	2	1	1	0.00265604	1.59678	phosphoglycerate mutase 1	energy metabolism	Cytoplasmic
BP1573	glnH	753	2	1	1	0.00265604	1.59409	glutamine-binding periplasmic protein precursor	transport/binding proteins	Periplasmic
BP2836	-	753	2	1	2	0.00265604	1.59141	putative DNA-binding protein	miscellaneous	Unknown	+
BP0280	degQ	1133	3	2	1	0.00264784	1.61661	protease	macromolecule degradation	Periplasmic
BP0244	mutL	1890	5	2	3	0.0026455	1.67461	DNA mismatch repair protein	macromolecule synthesis/modification	Cytoplasmic
BP0511	-	378	1	0	1	0.0026455	1.52637	phage-related hypothetical protein	transport/binding proteins	Unknown
BP1380	fla FIX	1134	3	0	3	0.0026455	1.61562	flagellar P-ring protein precursor	cell processes	Periplasmic
BP1672	fabG	756	2	0	2	0.0026455	1.59224	3-oxoacyl-[acyl-carrier protein] reductase	fatty acid metabolism	Unknown
BP3095	modB	756	2	1	1	0.0026455	1.58959	molybdate-binding periplasmic protein precursor	transport/binding proteins	Periplasmic
BP3295	-	1134	3	2	1	0.0026455	1.61183	putative peptidase	macromolecule degradation	Cytoplasmic	+
BP0466	-	759	2	1	1	0.00263505	1.59573	alcohol dehydrogenase	miscellaneous	Cytoplasmic
BP1719	surE	759	2	0	2	0.00263505	1.59307	stationary-phase survival protein	adaptation	Unknown
BP1988	-	1522	4	0	4	0.00262812	1.55766	putative membrane protein (Pseudogene)	pseudogenes (phase-variable)	ND	+
BP0975	rplS	381	1	1	0	0.00262467	1.52263	50S ribosomal protein L19	ribosome constituents	Cytoplasmic
BP2179	-	762	2	1	1	0.00262467	1.59389	putative ABC transporter inner membrane subunit	transport/binding proteins	Cytoplasmic Membrane
BP2500	-	381	1	0	1	0.00262467	1.52101	putative thioredoxin	cofactor biosynthesis	Unknown
BP2796	rpsF	381	1	1	0	0.00262467	1.51939	30s ribosomal protein s6	ribosome constituents	Cytoplasmic
BP0522	-	1146	3	3	0	0.0026178	1.60788	putative metal-activated pyridoxal enzyme	miscellaneous	Cytoplasmic
BP1952	-	2293	6	4	2	0.00261666	1.65285	putative cytochrome (Pseudogene)	pseudogenes	ND
BP0534	-	765	2	1	1	0.00261438	1.59733	probable enoyl-CoA hydratase/isomerase	miscellaneous	Cytoplasmic	+
BP2768	-	765	2	0	2	0.00261438	1.5947	3-deoxy-manno-octulosonate cytidylyltransferase	cell surface	Cytoplasmic
BP3805	-	383	1	1	0	0.00261097	1.52391	N-terminal region of a probable ABC transporter, ATP-binding protein (Pseudogene)	pseudogenes	ND
BP3449	-	384	1	0	1	0.00260417	1.52535	putative membrane protein	cell surface	Unknown
BP3711	nudC	768	2	0	2	0.00260417	1.5955	NADH pyrophosphatase	miscellaneous	Cytoplasmic
BP1343	mxcB	769	2	2	0	0.00260078	1.59577	iron utilization protein (Pseudogene)	pseudogenes	ND
BP0260	cyd-2	1155	3	3	0	0.0025974	1.62902	cytochrome D ubiquinol oxidase subunit II	energy metabolism	Cytoplasmic Membrane	+
BP3146	-	1926	5	3	2	0.00259605	1.65986	putative asparagine synthase	amino acid biosynthesis	Cytoplasmic	-
BP2027	-	771	2	0	2	0.00259403	1.59891	putative integral membrane protein	cell surface	Cytoplasmic Membrane
BP2060	-	771	2	2	0	0.00259403	1.5963	conserved hypothetical protein	conserved hypothetical	Unknown
BP2064	-	1542	4	2	2	0.00259403	1.55839	putative malonyl-CoA synthetase (pseudogene)	pseudogenes	ND
BP1475	fdhC	1158	3	1	2	0.00259067	1.63358	formate dehydrogenase subunit C precursor	energy metabolism	Cytoplasmic Membrane
BP1217	-	387	1	0	1	0.00258398	1.53124	putative membrane protein	cell surface	Cytoplasmic Membrane
BP1228	-	774	2	0	2	0.00258398	1.59968	putative membrane protein	cell surface	Cytoplasmic Membrane
BP1506	-	1161	3	2	1	0.00258398	1.62334	putative exported protein	cell surface	Unknown
BP1611	-	387	1	1	0	0.00258398	1.52962	putative translational inhibitor	macromolecule synthesis/modification	Cytoplasmic
BP2023	-	387	1	1	0	0.00258398	1.52801	conserved hypothetical protein	conserved hypothetical	Cytoplasmic
BP2312	-	387	1	1	0	0.00258398	1.5264	conserved hypothetical protein	conserved hypothetical	Cytoplasmic
BP3468	-	387	1	0	1	0.00258398	1.52479	hypothetical protein	unknown	Unknown
BP1654	wcbQ	1553	4	2	2	0.00257566	1.56372	putative capsular polysaccharide biosynthesis protein	cell surface	Cytoplasmic Membrane
BP0859	-	777	2	1	1	0.002574	1.60045	short-chain dehydrogenase	miscellaneous	Cytoplasmic
BP1785	fabG	777	2	0	2	0.002574	1.59786	3-oxoacyl-[acyl-carrier protein] reductase	fatty acid metabolism	Unknown	-
BP1901	-	777	2	1	1	0.002574	1.59528	probable methyltransferase	miscellaneous	Cytoplasmic
BP2774	-	777	2	1	1	0.002574	1.59271	putative aldolase	miscellaneous	Cytoplasmic
BP3870	-	1167	3	2	1	0.00257069	1.62872	probable aminotransferase	miscellaneous	Cytoplasmic
BP0225	catD2	780	2	1	1	0.0025641	1.59096	3-oxoadipate enol-lactone hydrolase	small molecule degradation	Cytoplasmic
BP0447	-	1170	3	2	1	0.0025641	1.61874	acetyl-CoA acetyltransferase	small molecule degradation	Cytoplasmic
BP0792	pssA	780	2	1	1	0.0025641	1.58841	putative CDP-diacylglycerol--serine O-phosphatidyltransferase protein	macromolecule synthesis/modification	Cytoplasmic Membrane
BP1033	cheY	390	1	1	0	0.0025641	1.53061	chemotaxis protein CheY	cell processes	Cytoplasmic
BP1625	kpsE	1170	3	2	1	0.0025641	1.61516	capsule polysaccharide export inner-membrane protein	transport/binding proteins	Unknown	-
BP1722	-	780	2	0	2	0.0025641	1.58588	conserved hypothetical protein	conserved hypothetical	Cytoplasmic
BP2972	-	390	1	0	1	0.0025641	1.52901	conserved hypothetical protein	miscellaneous	Unknown
BP1981	-	781	2	0	2	0.00256082	1.58615	putative magnesium transporter (Pseudogene)	pseudogenes	ND
BP2494	-	1173	3	0	3	0.00255754	1.60899	conserved hypothetical protein	conserved hypothetical	Cytoplasmic
BP3588	-	1173	3	3	0	0.00255754	1.60547	putative peptidase	miscellaneous	Cytoplasmic
BP1732	ppiD	1956	5	4	1	0.00255624	1.64037	peptidyl-prolyl cis-trans isomerase D	macromolecule synthesis/modification	Cytoplasmic Membrane
BP0142	-	783	2	1	2	0.00255428	1.57918	GntR family transcriptional regulator	regulation	Cytoplasmic
BP0780	-	783	2	0	2	0.00255428	1.57669	putative membrane protein	cell surface	Cytoplasmic Membrane
BP1649	livG	783	2	0	2	0.00255428	1.5742	high-affinity branched-chain amino acid transport, ATP-binding protein	transport/binding proteins	Cytoplasmic
BP3198	-	783	2	1	1	0.00255428	1.57173	enoyl-CoA hydratase/isomerase	miscellaneous	Cytoplasmic
BP1302	-	1179	3	1	2	0.00254453	1.61088	putative exported protein	cell surface	Unknown	-
BP1495	-	393	1	1	0	0.00254453	1.53156	conserved hypothetical protein	conserved hypothetical	Unknown	+
BP1971	pgi	1572	4	1	3	0.00254453	1.54558	putative glucose-6-phosphate isomerase	central/intermediary metabolism	Cytoplasmic
BP2617	-	1572	4	0	4	0.00254453	1.54136	conserved hypothetical protein	conserved hypothetical	Cytoplasmic
BP3092	-	1575	4	1	3	0.00253968	1.54445	putative phospholipase D protein	macromolecule synthesis/modification	Cytoplasmic Membrane
BP2846	-	1182	3	2	1	0.00253807	1.61183	putative exported protein (pseudogene)	pseudogenes	ND
BP0369	-	789	2	0	2	0.00253485	1.57838	putative endonuclease	macromolecule synthesis/modification	Cytoplasmic
BP2535	-	1185	3	1	2	0.00253165	1.61278	putative exported protein	cell surface	Cytoplasmic Membrane
BP2725	-	791	2	0	2	0.00252845	1.57893	conserved hypothetical protein	conserved hypothetical	Unknown
BP0029	-	792	2	1	1	0.00252525	1.57921	putative enoyl-CoA hydratase	miscellaneous	Cytoplasmic
BP0506	-	1188	3	1	2	0.00252525	1.6172	phage-related hypothetical protein	unknown	Cytoplasmic
BP0518	-	396	1	0	1	0.00252525	1.53725	conserved hypothetical protein	conserved hypothetical	Cytoplasmic
BP0888	-	792	2	2	0	0.00252525	1.57675	GntR-family transcriptional regulator	regulation	Cytoplasmic
BP1405	-	396	1	0	1	0.00252525	1.53565	hypothetical protein	unknown	Unknown
BP2040	-	396	1	1	0	0.00252525	1.53405	putative membrane protein	cell surface	Cytoplasmic Membrane
BP3195	-	792	2	0	2	0.00252525	1.57431	putative ABC transporter ATP-binding protein	transport/binding proteins	Cytoplasmic Membrane
BP3267	-	396	1	1	0	0.00252525	1.53246	conserved hypothetical protein	conserved hypothetical	Unknown
BP3373	-	396	1	0	1	0.00252525	1.53087	phage-related conserved hypothetical protein	conserved hypothetical	Unknown
BP3643	-	396	1	0	1	0.00252525	1.52928	50S ribosomal protein L17	ribosome constituents	Cytoplasmic
BP3760	-	792	2	2	0	0.00252525	1.57187	putative lipoprotein	cell surface	Outer Membrane	+/-
BP1527	purK	1191	3	2	1	0.00251889	1.61123	phosphoribosylaminoimidazole carboxylase ATPase subunit	ribonucleotide biosynthesis	Cytoplasmic Membrane
BP1618	tviD	1986	5	2	3	0.00251762	1.61295	putative N-terminal region of capsular polysaccharide biosynthesis protein (partial)	cell surface	Cytoplasmic	-
BP0304	-	795	2	2	0	0.00251572	1.57272	putative branched-chain amino acid transporter, ATP-binding protein	transport/binding proteins	Unknown
BP2614	-	795	2	0	2	0.00251572	1.57031	ABC transport protein, inner membrane component	transport/binding proteins	Cytoplasmic Membrane
BP3319	-	795	2	1	1	0.00251572	1.56789	putative IclR-family transcriptional regulator	regulation	Cytoplasmic
BP3434	-	795	2	0	2	0.00251572	1.56549	putative exported protein	cell surface	Cytoplasmic Membrane	+
BP3667	-	795	2	1	1	0.00251572	1.56309	GntR family regulatory proteins	regulation	Cytoplasmic
BP0422	-	1194	3	1	2	0.00251256	1.61219	probable thiolase	miscellaneous	Cytoplasmic
BP2164	-	1194	3	2	1	0.00251256	1.60878	putative 8-amino-7-oxononanoate synthase	cofactor biosynthesis	Cytoplasmic
BP0003	parA	798	2	2	0	0.00250627	1.55922	ParA family protein	cell division	Cytoplasmic
BP3331	ksgA	798	2	2	0	0.00250627	1.55685	dimethyladenosine transferase	ribosome constituents	Cytoplasmic
BP3483	-	798	2	1	1	0.00250627	1.55449	haloacid dehalogenase-like hydrolase	miscellaneous	Cytoplasmic
BP3597	thiG	798	2	1	1	0.00250627	1.55214	thiazole biosynthesis protein	cofactor biosynthesis	Cytoplasmic
BP3703	-	798	2	1	1	0.00250627	1.5498	putative transport system permease protein	transport/binding proteins	Cytoplasmic Membrane	-
BP0754	hyuB	1998	5	2	3	0.0025025	1.6078	hydantoin utilization protein B	central/intermediary metabolism	Cytoplasmic
BP2052	-	1200	3	1	2	0.0025	1.61752	putative transmembrane transport protein	transport/binding proteins	Cytoplasmic Membrane
BP3464	-	801	2	1	1	0.00249688	1.55306	putative exported protein	cell surface	Unknown	-
BP2637	-	1203	3	2	1	0.00249377	1.62188	putative lipoprotein	cell surface	Unknown
BP0320	-	402	1	0	1	0.00248756	1.54047	conserved hypothetical protein	conserved hypothetical	Cytoplasmic	+
BP0402	gltC	1206	3	2	1	0.00248756	1.62623	putative sodium/glutamate symport carrier protein	transport/binding proteins	Cytoplasmic Membrane
BP0711	-	1206	3	1	2	0.00248756	1.62282	putative phospholipase	miscellaneous	Cytoplasmic Membrane
BP1248	p15b	402	1	0	1	0.00248756	1.53888	ribosome-binding factor A	ribosome constituents	Cytoplasmic
BP1523	-	402	1	1	0	0.00248756	1.53729	putative DNA-binding protein	miscellaneous	Cytoplasmic
BP1922	-	804	2	1	1	0.00248756	1.55397	putative exported protein	cell surface	Unknown
BP2381	-	402	1	1	0	0.00248756	1.53571	conserved hypothetical protein	conserved hypothetical	Unknown
BP2615	-	804	2	1	1	0.00248756	1.55164	ABC transport protein, ATP-binding component	transport/binding proteins	Cytoplasmic Membrane
BP2759	-	1206	3	0	3	0.00248756	1.61943	putative thiolase	central/intermediary metabolism	Cytoplasmic
BP3447	-	402	1	0	1	0.00248756	1.53413	putative membrane protein	cell surface	Cytoplasmic Membrane
BP0622	-	1209	3	0	3	0.00248139	1.61701	putative leu/ile/val-binding protein precursor	transport/binding proteins	Periplasmic	-
BP2338	-	807	2	0	2	0.00247831	1.55487	putative transport protein	transport/binding proteins	Cytoplasmic
BP0199	-	1212	3	0	3	0.00247525	1.61463	conserved hypothetical protein	conserved hypothetical	Cytoplasmic
BP0288	-	810	2	0	2	0.00246914	1.55807	probable transcriptional regulator	regulation	Cytoplasmic
BP0432	-	405	1	1	1	0.00246914	1.53805	conserved hypothetical protein	conserved hypothetical	Unknown
BP1311	-	405	1	0	1	0.00246914	1.53647	putative membrane protein	cell surface	Cytoplasmic Membrane	-
BP2107	-	405	1	1	0	0.00246914	1.5349	conserved hypothetical protein	conserved hypothetical	Unknown
BP2345	-	810	2	0	2	0.00246914	1.55576	putative inner membrane permease polyamine transport protein	transport/binding proteins	Cytoplasmic Membrane
BP2969	-	810	2	0	2	0.00246914	1.55345	putative ABC transport proteins, ATP-binding component	transport/binding proteins	Cytoplasmic Membrane
BP0679	hemK	813	2	0	2	0.00246002	1.54976	heme biosynthesis protein	cofactor biosynthesis	Cytoplasmic
BP3301	-	1629	4	0	4	0.00245549	1.57484	putative binding-protein-dependent transport protein (pseudogene)	pseudogenes	ND	-
BP1779	-	1224	3	0	3	0.00245098	1.61524	conserved hypothetical protein	conserved hypothetical	Cytoplasmic
BP2411	-	408	1	1	0	0.00245098	1.53095	conserved hypothetical protein	conserved hypothetical	Unknown
BP2462	bcr	1224	3	2	1	0.00245098	1.61197	putative drug resistance translocase	transport/binding proteins	Cytoplasmic Membrane	+
BP3175	-	408	1	1	0	0.00245098	1.5294	conserved hypothetical protein	conserved hypothetical	Unknown
BP2296	-	1634	4	1	3	0.00244798	1.57855	putative ABC transport ATP-binding subunit	transport/binding proteins	Cytoplasmic Membrane
BP2455	-	1227	3	1	2	0.00244499	1.61296	putative membrane efflux protein	transport/binding proteins	Cytoplasmic Membrane
BP2364	-	819	2	2	0	0.002442	1.55381	putative GntR-family transcriptional regulator	regulation	Cytoplasmic
BP0191	-	1229	3	1	2	0.00244101	1.60823	putative exported protein	cell surface	Unknown
BP3334	-	1230	3	2	1	0.00243902	1.6075	conserved hypothetical protein	conserved hypothetical	Cytoplasmic Membrane
BP0088	bplF	1233	3	1	2	0.00243309	1.60531	lipopolysaccharide biosynthesis protein	cell surface	Cytoplasmic
BP1418	map	822	2	0	2	0.00243309	1.55695	methionine aminopeptidase	macromolecule degradation	Cytoplasmic
BP1800	iscU	411	1	0	1	0.00243309	1.53476	[Fe-S] cluster formation/repair protein	macromolecule synthesis/modification	Cytoplasmic	-
BP2571	-	411	1	1	0	0.00243309	1.53321	putative transcriptional regulatory protein	regulation	Unknown	-
BP1037	cutE	1645	4	1	3	0.00243161	1.59228	putative apolipoprotein N-acyltransferase (Pseudogene)	pseudogenes	ND	+
BP1028	cheA	2058	5	1	4	0.00242954	1.56831	chemotaxis protein CheA	cell processes	Cytoplasmic
BP2248	bscJ	825	2	1	1	0.00242424	1.5578	putative type III secretion protein	virulence-associated genes	Outer Membrane	+
BP0598	-	1242	3	0	3	0.00241546	1.60208	conserved hypothetical protein	conserved hypothetical	Cytoplasmic	-
BP0900	-	828	2	0	2	0.00241546	1.55639	probable oxidoreductase	miscellaneous	Cytoplasmic	-
BP1296	-	828	2	0	3	0.00241546	1.55414	putative lipoprotein	cell surface	Unknown
BP1928	-	828	2	0	2	0.00241546	1.55191	putative ABC transporter, permease protein	transport/binding proteins	Cytoplasmic Membrane
BP2340	-	1659	4	1	3	0.00241109	1.61297	putative acyl-CoA dehydrogenase	miscellaneous	Cytoplasmic
BP1204	-	831	2	1	1	0.00240674	1.55499	conserved hypothetical protein	conserved hypothetical	Cytoplasmic	+
BP1257	-	1662	4	1	3	0.00240674	1.596	putative membrane protein	cell surface	Cytoplasmic Membrane
BP0971	cysN	1247	3	1	2	0.00240577	1.59864	sulfate adenylyltransferase subunit 1 (Pseudogene)	pseudogenes (phase-variable)	ND
BP1135	ssiD	832	2	0	2	0.00240385	1.55527	alpha-ketoglutarate-dependent taurine dioxygenase (Pseudogene)	pseudogenes	ND
BP2560	-	417	1	0	1	0.00239808	1.53757	putative exported protein	cell surface	Cytoplasmic Membrane	+
BP0444	-	835	2	1	1	0.00239521	1.56056	C-terminal region of isovaleryl-CoA dehydrogenase (Pseudogene)	pseudogenes	ND
BP0063	-	837	2	1	1	0.00238949	1.56333	conserved hypothetical protein	conserved hypothetical	Unknown
BP1069	phoT	837	2	2	0	0.00238949	1.5611	phosphate transport system permease protein	central/intermediary metabolism	Cytoplasmic Membrane	-
BP1255	-	837	2	1	2	0.00238949	1.55887	putative membrane protein	cell surface	Cytoplasmic Membrane	-
BP1850	-	837	2	1	1	0.00238949	1.55665	putative exported protein	cell surface	Unknown
BP2146	-	837	2	0	2	0.00238949	1.55444	conserved hypothetical protein	conserved hypothetical	Unknown
BP2792	-	837	2	0	2	0.00238949	1.55224	hypothetical protein	unknown	Cytoplasmic
BP2970	-	837	2	0	2	0.00238949	1.55004	putative ABC transport proteins, inner membrane component	transport/binding proteins	Cytoplasmic Membrane
BP0102	-	1257	3	1	2	0.00238663	1.59806	putative penicillin-binding protein precursor	cell surface	Cytoplasmic Membrane
BP2488	icd	1257	3	2	1	0.00238663	1.59502	isocitrate dehydrogenase [NADP]	energy metabolism	Cytoplasmic	-
BP2327	-	1677	4	1	3	0.00238521	1.60697	putative outer membrane protein	cell surface	ND
BP2549	-	1677	4	2	2	0.00238521	1.60307	putative sugar transport protein	transport/binding proteins	Cytoplasmic Membrane	+
BP0061	-	420	1	1	0	0.00238095	1.54276	putative DNA-binding protein	regulation	Cytoplasmic
BP2261	bcrD	2100	5	2	3	0.00238095	1.56542	putative type III secretion pore protein	virulence-associated genes	Cytoplasmic Membrane	+
BP3110	-	840	2	2	0	0.00238095	1.54652	probable MerR-family transcriptional regulator	regulation	Unknown
BP3208	-	1262	3	1	2	0.00237718	1.60084	conserved hypothetical protein (Pseudogene)	pseudogenes	ND
BP3849	-	1263	3	1	2	0.0023753	1.60018	conserved hypothetical protein	conserved hypothetical	Cytoplasmic
BP2604	-	843	2	1	1	0.00237248	1.55171	putative LysR-family transcriptional regulatory protein	regulation	Cytoplasmic
BP0483	-	846	2	1	1	0.00236407	1.54821	AraC-family transcriptional regulator	regulation	Cytoplasmic	+
BP3289	atpC	423	1	1	0	0.00236407	1.54174	ATP synthase epsilon chain	energy metabolism	Cytoplasmic
BP3371	-	423	1	1	1	0.00236407	1.5402	phage-related conserved hypothetical protein	conserved hypothetical	Unknown
BP0275	petC	849	2	1	1	0.00235571	1.55335	cytochrome C1 precursor	energy metabolism	Cytoplasmic Membrane	-
BP3297	-	1701	4	4	1	0.00235156	1.61514	oligopeptide transport ATP-binding protein (pseudogene)	transport/binding proteins	ND
BP2202	ndk	426	1	0	1	0.00234742	1.54069	nucleoside diphosphate kinase	central/intermediary metabolism	Extracellular
BP2281	-	852	2	0	2	0.00234742	1.55847	probable integral membrane protein (pseudogene)	pseudogenes	ND
BP1030	cheD	1707	4	1	3	0.00234329	1.61342	methyl-accepting chemotaxis protein I	cell processes	Cytoplasmic Membrane
BP0315	gsa	1284	3	2	1	0.00233645	1.6255	glutamate-1-semialdehyde 2,1-aminomutase	cofactor biosynthesis	Cytoplasmic
BP0741	-	428	1	0	1	0.00233645	1.53695	putative transcriptional regulator	regulation	Unknown	+
BP1504	osmC	428	1	0	1	0.00233645	1.53544	osmotically inducible protein C (Pseudogene)	pseudogenes (phase-variable)	ND
BP1862	-	1284	3	1	2	0.00233645	1.62248	putative membrane protein	cell surface	Cytoplasmic Membrane
BP3101	-	2141	5	4	1	0.00233536	1.55426	putative TonB-dependent receptor (Pseudogene)	pseudogenes	ND
BP1989	-	1713	4	2	2	0.00233508	1.60803	putative exported protein	cell surface	Outer Membrane
BP3077	-	2142	5	0	5	0.00233427	1.55204	putative outer membrane protein	cell surface	Outer Membrane
BP0176	-	858	2	1	1	0.002331	1.5665	two-component response regulator (Pseudogene)	pseudogenes	ND
BP0657	-	429	1	0	1	0.002331	1.5366	putative endoribonuclease	conserved hypothetical	Cytoplasmic
BP0692	-	1287	3	1	2	0.002331	1.61747	cytochrome C	energy metabolism	Cytoplasmic Membrane
BP2285	-	858	2	1	1	0.002331	1.56433	conserved hypothetical integral membrane protein	cell surface	Cytoplasmic Membrane
BP3102	-	429	1	0	1	0.002331	1.5351	putative regulatory protein	regulation	Cytoplasmic
BP3347	-	429	1	0	1	0.002331	1.53359	conserved hypothetical protein	conserved hypothetical	Cytoplasmic
BP1031	cheR	859	2	1	1	0.00232829	1.56458	chemotaxis protein methyltransferase (Pseudogene)	pseudogenes (phase-variable)	ND
BP0543	-	1290	3	2	1	0.00232558	1.62146	conserved hypothetical protein	conserved hypothetical	Cytoplasmic
BP1857	gdh	1290	3	2	1	0.00232558	1.61847	glutamate dehydrogenase	small molecule degradation	Unknown
BP0863	serB	861	2	2	0	0.00232288	1.56078	phosphoserine phosphatase	amino acid biosynthesis	Cytoplasmic
BP1017	-	861	2	0	2	0.00232288	1.55864	putative peptidase	macromolecule degradation	Unknown
BP1879	fhaB	10773	25	7	19	0.00232062	0.996674	filamentous hemagglutinin/adhesin	virulence-associated genes	Outer Membrane	+
BP0121	-	1293	3	0	3	0.00232019	1.62246	probable extracellular solute-binding protein	transport/binding proteins	Periplasmic
BP3303	-	864	2	2	1	0.00231481	1.56153	conserved hypothetical protein	conserved hypothetical	Cytoplasmic Membrane	+
BP3623	-	864	2	0	2	0.00231481	1.55939	putative hydrolase	miscellaneous	Cytoplasmic
BP2670	-	1299	3	2	1	0.00230947	1.6156	putative membrane permease	cell surface	Cytoplasmic Membrane
BP3134	hmgA	1299	3	3	0	0.00230947	1.61267	homogentisate 1,2-dioxygenase	small molecule degradation	Unknown
BP1932	-	867	2	1	1	0.00230681	1.5644	probable transcriptional regulator (pseudogene)	pseudogenes	ND
BP3808	-	867	2	0	2	0.00230681	1.56226	conserved hypothetical protein	conserved hypothetical	Cytoplasmic
BP2191	hflK	1305	3	1	3	0.00229885	1.61181	putative membrane protein	cell surface	Unknown
BP2564	-	435	1	1	1	0.00229885	1.54043	putative lipoprotein	cell surface	Unknown
BP2612	-	435	1	0	1	0.00229885	1.53894	conserved hypothetical protein	miscellaneous	Unknown
BP2882	-	870	2	2	0	0.00229885	1.56512	putative lysR-family transcriptional regulator	regulation	Cytoplasmic
BP3720	-	870	2	1	1	0.00229885	1.56299	branched-chain amino acid transport system permease	transport/binding proteins	Cytoplasmic Membrane
BP0905	mrcA	2613	6	5	1	0.00229621	1.61447	penicillin-binding protein 1A	cell surface	Extracellular
BP0718	-	873	2	2	0	0.00229095	1.5616	carboxyvinyl-carboxyphosphonate phosphorylmutase	central/intermediary metabolism	Cytoplasmic
BP1815	-	873	2	0	2	0.00229095	1.5595	conserved hypothetical protein	conserved hypothetical	Cytoplasmic
BP2089	-	873	2	1	1	0.00229095	1.5574	putative ABC-transporter permease component	transport/binding proteins	Cytoplasmic Membrane
BP3193	-	873	2	2	0	0.00229095	1.55531	putative ABC transpoter permease protein	transport/binding proteins	Cytoplasmic Membrane
BP1561	-	1311	3	2	1	0.00228833	1.61386	putative exported protein	cell surface	Outer Membrane
BP2358	gltA	1311	3	1	2	0.00228833	1.61099	citrate synthase	energy metabolism	Cytoplasmic
BP0404	atoE	1314	3	2	1	0.00228311	1.60633	putative short-chain fatty acids transporter	transport/binding proteins	Cytoplasmic Membrane
BP1448	-	438	1	1	0	0.00228311	1.53781	conserved hypothetical protein	conserved hypothetical	Cytoplasmic
BP2097	-	876	2	0	2	0.00228311	1.56022	putative esterase	miscellaneous	Cytoplasmic
BP2522	folD	876	2	0	2	0.00228311	1.55813	FolD bifunctional protein [includes: methylenetetrahydrofolate dehydrogenase and methylenetetrahydrofolate cyclohydrolase]	cofactor biosynthesis	Cytoplasmic
BP2923	-	438	1	0	1	0.00228311	1.53632	putative lipoprotein	cell surface	Unknown	-
BP3663	bfrC	2190	5	2	3	0.00228311	1.56627	ferric siderophore receptor	virulence-associated genes	Outer Membrane
BP1156	-	878	2	0	2	0.0022779	1.5607	conserved hypotheticals protein	conserved hypothetical	Cytoplasmic
BP3591	accD	879	2	1	1	0.00227531	1.56094	acetyl-coenzyme A carboxylase carboxyl transferase subunit beta	fatty acid metabolism	Cytoplasmic
BP3600	-	1320	3	0	3	0.00227273	1.61123	putative outer membrane protein (pseudogene)	pseudogenes	ND
BP0427	-	441	1	1	0	0.00226757	1.53666	putative exported protein	cell surface	Cytoplasmic
BP2016	brfB	2205	5	4	1	0.00226757	1.57191	putative ferric siderophore receptor	virulence-associated genes	Outer Membrane
BP2540	sucD	882	2	2	0	0.00226757	1.56165	succinyl-CoA synthetase, alpha chain	energy metabolism	Cytoplasmic
BP3137	-	1323	3	0	3	0.00226757	1.59827	putative two-component system sensor protein	regulation	Cytoplasmic Membrane	+
BP3404	-	882	2	2	0	0.00226757	1.55957	putative inner membrane protein	cell surface	Cytoplasmic Membrane
BP3728	rkpK	1323	3	1	2	0.00226757	1.5955	putative UDP-glucose 6-dehydrogenase	cell surface	Unknown
BP1721	-	885	2	2	0	0.00225989	1.56234	putative peptidase	macromolecule degradation	Outer Membrane
BP2695	-	443	1	0	1	0.00225734	1.53883	conserved hypothetical protein (pseudogene)	pseudogenes	ND
BP3321	-	1329	3	1	2	0.00225734	1.59215	putative amidase	miscellaneous	Cytoplasmic	+
BP0744	-	444	1	0	1	0.00225225	1.53991	putative transcriptional regulator	regulation	Periplasmic	+
BP1314	-	888	2	1	1	0.00225225	1.56303	putative exported protein	cell surface	Unknown	-
BP2555	-	444	1	0	1	0.00225225	1.53843	conserved hypothetical protein	conserved hypothetical	Cytoplasmic
BP2558	-	888	2	1	1	0.00225225	1.56097	LysR-family transcriptional regulator	regulation	Cytoplasmic
BP3161	-	888	2	1	1	0.00225225	1.55891	putative peptide ABC transporter permease protein	transport/binding proteins	Cytoplasmic Membrane
BP3524	-	444	1	0	1	0.00225225	1.53696	putative acetyltransferase	miscellaneous	Cytoplasmic
BP3778	tatB	444	1	0	1	0.00225225	1.53549	Sec-independent protein translocase protein	transport/binding proteins	Cytoplasmic Membrane
BP3813	-	3108	7	4	3	0.00225225	1.61595	AcrB/AcrD/AcrF family protein	cell surface	Cytoplasmic Membrane
BP0827	-	3114	7	3	4	0.00224791	1.60377	integral membrane component of multidrug efflux system	protection responses	Cytoplasmic Membrane
BP1806	-	890	2	1	1	0.00224719	1.55122	hypothetical protein	unknown	Cytoplasmic
BP2245	bscN	1335	3	2	1	0.00224719	1.59431	putative ATP synthase in type III secretion system	virulence-associated genes	Cytoplasmic	+
BP3652	-	1335	3	1	2	0.00224719	1.5916	putative cytochrome c asssembly protein	energy metabolism	Cytoplasmic Membrane
BP0936	-	891	2	1	1	0.00224467	1.55146	LysR-family transcriptional regulator	regulation	Cytoplasmic
BP2863	-	891	2	0	2	0.00224467	1.54944	conserved hypothetical protein	unknown	Cytoplasmic
BP0194	-	894	2	0	2	0.00223714	1.55217	probable metal transporter	transport/binding proteins	Cytoplasmic Membrane
BP1294	psd	894	2	2	0	0.00223714	1.55016	phosphatidylserine decarboxylase proenzyme	macromolecule synthesis/modification	Cytoplasmic Membrane
BP1399	flaO	447	1	1	0	0.00223714	1.5387	flagellar protein FliJ	cell processes	Cytoplasmic
BP2471	-	1341	3	2	1	0.00223714	1.59375	conserved hypothetical protein	conserved hypothetical	Cytoplasmic
BP3394	-	447	1	0	1	0.00223714	1.53723	conserved hypothetical protein	unknown	Cytoplasmic
BP3735	-	894	2	0	2	0.00223714	1.54815	UbiA prenyltransferase family protein	cell surface	Cytoplasmic Membrane
BP0368	gdhA	1344	3	1	2	0.00223214	1.58947	NADP-specific glutamate dehydrogenase	amino acid biosynthesis	Unknown
BP0108	rfbD	897	2	1	1	0.00222965	1.54487	dTDP-4-dehydrorhamnose reductase	cell surface	Cytoplasmic
BP2855	-	1347	3	3	0	0.00222717	1.59322	membrane transport protein	transport/binding proteins	Cytoplasmic Membrane
BP0212	-	900	2	0	2	0.00222222	1.54957	putative hydrolase	miscellaneous	Periplasmic
BP0273	sspB	450	1	0	1	0.00222222	1.53602	stringent starvation protein B	adaptation	Unknown
BP1456	-	900	2	1	1	0.00222222	1.54758	LysR-family transcriptional regulator	regulation	Unknown
BP1979	-	900	2	1	1	0.00222222	1.54559	conserved hypothetical protein	conserved hypothetical	Unknown
BP2028	-	450	1	0	1	0.00222222	1.53456	putative exported protein	cell surface	Periplasmic
BP2102	-	900	2	0	2	0.00222222	1.54361	putative lysR-family transcriptional regulator	regulation	Cytoplasmic
BP2391	-	1800	4	1	3	0.00222222	1.61385	putative aminopeptidase	macromolecule degradation	Unknown	+
BP2394	-	900	2	1	2	0.00222222	1.54163	putative binding-protein-dependent transport permease	transport/binding proteins	Cytoplasmic Membrane	+
BP3693	-	900	2	2	0	0.00222222	1.53966	LysR family regulatoy protein	regulation	Cytoplasmic Membrane
BP3840	-	900	2	0	2	0.00222222	1.5377	conserved hypothetical protein (pseudogene)	pseudogenes	ND
BP0393	-	901	2	2	0	0.00221976	1.53794	putative membrane protein (Pseudogene)	pseudogenes	ND
BP3725	nadC	902	2	1	1	0.00221729	1.53819	putative nicotinate-nucleotide pyrophosphorylase	central/intermediary metabolism	Cytoplasmic	-
BP1607	-	903	2	0	2	0.00221484	1.53843	probable LysR-family transcriptional regulator	regulation	Cytoplasmic
BP2195	-	1356	3	1	2	0.00221239	1.59642	putative GTP-binding protein	miscellaneous	Cytoplasmic
BP2849	-	905	2	0	2	0.00220994	1.54087	putative LysR-family transcriptional regulator	regulation	Cytoplasmic
BP1168	-	906	2	2	0	0.00220751	1.53916	LysR-family transcriptional regulator	regulation	Cytoplasmic Membrane
BP1205	-	453	1	0	1	0.00220751	1.53623	conserved hypothetical protein	conserved hypothetical	Unknown	+
BP1346	-	906	2	0	2	0.00220751	1.53721	LysR-family transcriptional regulator	regulation	Cytoplasmic
BP2609	-	1359	3	0	3	0.00220751	1.59748	conserved hypothetical protein	miscellaneous	Cytoplasmic
BP2786	-	453	1	0	1	0.00220751	1.53478	conserved hypothetical protein	unknown	Unknown
BP2917	-	453	1	0	1	0.00220751	1.53334	putative exported protein	cell surface	Cytoplasmic Membrane
BP3412	-	453	1	0	1	0.00220751	1.5319	putative inner membrane protein	cell surface	Cytoplasmic Membrane
BP3133	-	909	2	0	2	0.00220022	1.54182	putative LysR-family transcriptional regulator	regulation	Cytoplasmic
BP3455	-	909	2	2	0	0.00220022	1.53988	putative taurine dioxygenase	small molecule degradation	Cytoplasmic
BP1250	bipA	1821	4	4	0	0.0021966	1.61042	GTP-binding elongation factor	macromolecule synthesis/modification	Cytoplasmic Membrane
BP1384	cheD	1821	4	1	3	0.0021966	1.60718	methyl-accepting chemotaxis protein I	cell processes	Cytoplasmic Membrane
BP0396	-	456	1	0	1	0.00219298	1.53354	putative membrane protein	cell surface	Cytoplasmic Membrane
BP0958	cysM	912	2	1	2	0.00219298	1.54447	cysteine synthase B	amino acid biosynthesis	Cytoplasmic
BP1430	fabZ	456	1	0	1	0.00219298	1.5321	(3R)-hydroxymyristol-[acyl carrier protein] dehydratase	fatty acid metabolism	Cytoplasmic
BP2422	-	456	1	1	0	0.00219298	1.53067	conserved hypothetical protein	conserved hypothetical	Cytoplasmic
BP2793	rplI	456	1	1	0	0.00219298	1.52924	50s ribosomal protein l9	ribosome constituents	Cytoplasmic
BP2799	-	912	2	1	1	0.00219298	1.54252	probable geranyltranstransferase	central/intermediary metabolism	Cytoplasmic
BP1120	maeB	2283	5	1	4	0.0021901	1.61418	NADP-dependent malic enzyme	central/intermediary metabolism	Cytoplasmic
BP0889	accC	1371	3	1	2	0.00218818	1.59906	biotin carboxylase	fatty acid metabolism	Cytoplasmic
BP0765	-	915	2	1	2	0.00218579	1.54322	probable extracellular solute-binding protein	transport/binding proteins	Periplasmic
BP2346	-	915	2	1	1	0.00218579	1.54128	putative inner membrane permease polyamine transport protein	transport/binding proteins	Cytoplasmic Membrane
BP0524	-	916	2	2	0	0.00218341	1.54151	probable transcriptional regulator (Pseudogene)	pseudogenes (phase-variable)	ND
BP1324	malA	1374	3	2	1	0.00218341	1.60011	putative 4-alpha-glucanotransferase (pseudogene)	pseudogenes	ND
BP1410	flaV	1374	3	1	2	0.00218341	1.59752	flagellar hook-associated protein 2	cell processes	Extracellular
BP0005	parB	918	2	1	1	0.00217865	1.53813	probable chromosome partitioning protein ParB	cell division	Cytoplasmic
BP0862	-	918	2	2	0	0.00217865	1.53622	probable LysR-family transcriptional regulator	regulation	Cytoplasmic
BP1087	-	459	1	1	0	0.00217865	1.52659	conserved hypothetical protein	conserved hypothetical	Unknown
BP1460	-	1377	3	1	2	0.00217865	1.59085	putative membrane protein (Pseudogene)	pseudogenes	ND
BP1579	-	918	2	1	1	0.00217865	1.53431	putative cytochrome C	energy metabolism	Periplasmic	+
BP2126	-	459	1	0	1	0.00217865	1.52517	putative oxidoreductase subunit	miscellaneous	Unknown
BP2141	-	459	1	0	1	0.00217865	1.52376	putative exported protein	cell surface	Unknown	+
BP0573	trkA	1380	3	3	0	0.00217391	1.59192	Trk system potassium uptake protein	transport/binding proteins	Cytoplasmic Membrane
BP1999	-	921	2	0	2	0.00217155	1.53882	putative membrane protein	cell surface	Cytoplasmic Membrane
BP3298	-	921	2	0	2	0.00217155	1.53692	putative binding-protein-dependent transport permease	transport/binding proteins	Cytoplasmic Membrane	+
BP3398	ilvE	921	2	2	0	0.00217155	1.53501	branched-chain amino acid aminotransferase	amino acid biosynthesis	Cytoplasmic	+
BP3860	-	921	2	1	1	0.00217155	1.53312	putative transport system permease protein	transport/binding proteins	Cytoplasmic Membrane
BP2648	-	1383	3	0	5	0.0021692	1.58538	conserved hypothetical protein	conserved hypothetical	Unknown	-
BP2995	prmA	922	2	1	1	0.0021692	1.53146	ribosomal protein L11 methyltransferase (Pseudogene)	pseudogenes (phase-variable)	ND
BP3801	-	1383	3	1	2	0.0021692	1.58286	conserved hypothetical protein	conserved hypothetical	Cytoplasmic
BP1303	-	1384	3	2	1	0.00216763	1.57988	conserved hypothetical protein (Pseudogene)	pseudogenes	ND	-
BP2302	-	924	2	1	1	0.0021645	1.53005	putative membrane protein	cell surface	Cytoplasmic Membrane
BP2945	-	462	1	1	0	0.0021645	1.52676	hypothetical protein (pseudogene)	pseudogenes	ND
BP0184	-	3699	8	5	4	0.00216275	1.61749	putative exported protein	cell surface	Outer Membrane
BP0467	-	1851	4	1	3	0.00216099	1.60013	acetolactate synthase large subunit	amino acid biosynthesis	Cytoplasmic
BP2973	dbpA	1389	3	2	1	0.00215983	1.57508	probable ATP-dependent RNA helicase	ribosome constituents	Cytoplasmic
BP0283	-	927	2	1	1	0.0021575	1.53263	putative 2-hydroxyacid dehydrogenase	miscellaneous	Periplasmic
BP0693	-	927	2	1	1	0.0021575	1.53075	Hpr serine kinase/phosphatase	regulation	Cytoplasmic
BP1440	-	927	2	2	0	0.0021575	1.52888	putative membrane protein	cell surface	Unknown
BP3211	dasF	464	1	1	0	0.00215517	1.52732	ribonuclease HI	macromolecule degradation	Unknown
BP0376	mreD	465	1	1	0	0.00215054	1.52549	rod shape-determining protein	cell surface	Cytoplasmic Membrane
BP2039	-	1395	3	1	2	0.00215054	1.57973	putative amidase	miscellaneous	Cytoplasmic
BP2746	-	930	2	1	1	0.00215054	1.52772	putative ABC transport protein, inner membrane component	transport/binding proteins	Cytoplasmic Membrane	+
BP2856	-	930	2	1	1	0.00215054	1.52586	conserved hypothetical protein	conserved hypothetical	Unknown
BP0722	-	1398	3	1	2	0.00214592	1.57103	probable amidase	small molecule degradation	Cytoplasmic	-
BP2304	-	933	2	1	1	0.00214362	1.52841	putative 2-hydroxyacid dehydrogenase	miscellaneous	Cytoplasmic
BP0412	-	1401	3	2	1	0.00214133	1.57456	putative GntR-family transcriptional regulator	regulation	Cytoplasmic
BP1427	-	2337	5	2	3	0.0021395	1.6223	probable surface antigen	cell surface	Outer Membrane
BP3533	exbD	468	1	0	1	0.00213675	1.52421	biopolymer transport protein ExbD/TolR	adaptation	Cytoplasmic Membrane
BP2172	-	939	2	0	2	0.00212993	1.53347	putative cytochrome C oxidase subunit	energy metabolism	Cytoplasmic Membrane	+
BP1749	-	470	1	0	1	0.00212766	1.52613	putative AsnC-family transcriptional regulator	regulation	Cytoplasmic	+
BP2906	-	1410	3	3	0	0.00212766	1.55171	putative oxidoreductase	miscellaneous	Cytoplasmic
BP0062	-	942	2	0	2	0.00212314	1.53412	hypothetical protein	unknown	Cytoplasmic	-
BP0601	-	471	1	0	1	0.00212314	1.52569	rRNA methylase	macromolecule synthesis/modification	Cytoplasmic Membrane
BP2526	-	1413	3	1	2	0.00212314	1.55518	putative secretory apparatus	cell surface	Outer Membrane
BP3002	-	1884	4	1	3	0.00212314	1.61474	conserved hypothetical protein	conserved hypothetical	Cytoplasmic
BP3458	-	942	2	1	1	0.00212314	1.53228	binding-protein-dependent transport systems inner membrane component	transport/binding proteins	Cytoplasmic Membrane
BP3463	-	942	2	0	2	0.00212314	1.53044	LysR family regulatory protein	regulation	Cytoplasmic
BP2956	-	1416	3	1	2	0.00211864	1.55397	hypothetical protein	miscellaneous	Outer Membrane
BP1666	-	945	2	1	1	0.0021164	1.52745	probable LysR-family transcriptional regulator	regulation	Cytoplasmic
BP2654	-	945	2	0	2	0.0021164	1.52563	probable dihydrodipicolinate synthase	amino acid biosynthesis	Cytoplasmic
BP3712	-	945	2	1	1	0.0021164	1.52382	putative oxidoreductase	miscellaneous	Cytoplasmic
BP2620	-	1419	3	1	2	0.00211416	1.5551	probable membrane efflux protein	transport/binding proteins	Cytoplasmic Membrane
BP0689	-	947	2	0	2	0.00211193	1.52427	putative lipoprotein	cell surface	Unknown
BP1055	cysG	1422	3	1	2	0.0021097	1.55161	siroheme synthase	cofactor biosynthesis	Cytoplasmic	+
BP1376	fla FV	1422	3	2	1	0.0021097	1.54931	flagellar hook protein FlgE	cell processes	Extracellular
BP1856	-	949	2	1	1	0.00210748	1.52652	probable arginase (Pseudogene)	pseudogenes (phase-variable)	ND
BP3021	ddl	951	2	1	1	0.00210305	1.52876	D-alanine--D-alanine ligase B	cell surface	Cytoplasmic
BP3501	-	951	2	0	2	0.00210305	1.52695	putative exported protein	cell surface	Periplasmic	-
BP3624	-	1428	3	3	0	0.00210084	1.55157	putative aldehyde dehydrogenase	small molecule degradation	Cytoplasmic
BP2287	-	1429	3	1	2	0.00209937	1.54664	putative outer membrane protein (pseudogene)	pseudogenes (phase-variable)	ND
BP0321	pyrB	954	2	1	1	0.00209644	1.53121	aspartate carbamoyltransferase	ribonucleotide biosynthesis	Cytoplasmic	+
BP1416	dsbB	477	1	0	1	0.00209644	1.5313	disulfide bond formation protein B	cell processes	Cytoplasmic Membrane
BP1936	-	477	1	0	1	0.00209644	1.52992	conserved hypothetical protein	conserved hypothetical	Unknown
BP1994	-	477	1	1	1	0.00209644	1.52853	putative exported protein	cell surface	Cytoplasmic Membrane
BP3543	-	954	2	0	2	0.00209644	1.5294	putative D-isomer specific 2-hydroxyacid dehydrogenase	miscellaneous	Cytoplasmic
BP0771	-	957	2	1	1	0.00208986	1.53003	putative exported protein	cell surface	Periplasmic
BP1208	-	957	2	0	2	0.00208986	1.52824	putative exported protein	cell surface	Periplasmic
BP1499	gsh-II	957	2	1	1	0.00208986	1.52645	glutathione synthetase	cofactor biosynthesis	Cytoplasmic	-
BP3273	-	959	2	2	0	0.00208551	1.52866	conserved hypothetical protein	conserved hypothetical	Cytoplasmic
BP2133	-	1440	3	1	2	0.00208333	1.55828	putative transmembrane efflux protein	transport/binding proteins	Cytoplasmic Membrane	-
BP2147	-	480	1	1	0	0.00208333	1.5299	putative exported protein	cell surface	Unknown	+
BP2382	-	480	1	0	1	0.00208333	1.52852	conserved hypothetical protein	conserved hypothetical	Unknown
BP1260	glnE	2883	6	2	4	0.00208117	1.60141	glutamate-ammonia-ligase adenylyltransferase	central/intermediary metabolism	Unknown
BP1790	-	962	2	1	1	0.002079	1.5275	putative exported protein (Pseudogene)	pseudogenes (phase-variable)	ND	+
BP0437	-	963	2	0	2	0.00207684	1.5277	LysR-family transcriptional regulator	regulation	Cytoplasmic
BP1761	-	1926	4	2	2	0.00207684	1.61076	probable ABC transporter ATP-binding protein	transport/binding proteins	Unknown
BP0303	-	966	2	0	2	0.00207039	1.53009	probable branched-chain amino acid transport system, permease component	transport/binding proteins	Cytoplasmic Membrane
BP0561	-	966	2	1	1	0.00207039	1.52832	putative exported protein	cell surface	Periplasmic
BP0431	-	3387	7	3	4	0.00206673	1.56983	putative molybdopterin oxidoreductase	miscellaneous	Periplasmic
BP3420	-	969	2	1	1	0.00206398	1.52716	putative serine/threonine dehydratase	small molecule degradation	Cytoplasmic
BP3646	-	1938	4	2	2	0.00206398	1.60984	thiol:disulfide interchange protein	cell processes	Cytoplasmic Membrane
BP0400	-	485	1	0	1	0.00206186	1.53714	putative acetyltransferase (pseudogene)	pseudogenes	ND
BP2950	-	970	2	0	2	0.00206186	1.52736	putative AraC-family transcriptional regulator (pseudogene)	pseudogenes (phase-variable)	ND
BP2833	-	971	2	1	1	0.00205973	1.52405	putative membrane protein (pseudogene)	pseudogenes	ND
BP0649	-	972	2	1	1	0.00205761	1.52425	putative exported protein	cell surface	Periplasmic
BP1010	-	486	1	0	1	0.00205761	1.53252	putative acetyltransferase	miscellaneous	Unknown
BP1201	tcfA	1944	4	1	3	0.00205761	1.60106	tracheal colonization factor precursor	virulence-associated genes	Outer Membrane	+
BP1780	-	972	2	1	1	0.00205761	1.5225	putative exported protein	cell surface	Periplasmic
BP1946	-	486	1	0	1	0.00205761	1.53115	MarR-family transcriptional regulator	regulation	Unknown
BP2605	-	972	2	1	1	0.00205761	1.52076	putative Arac-family transcriptional regulatory protein	regulation	Cytoplasmic
BP2711	moaC	486	1	1	0	0.00205761	1.52979	molybdenum cofactor biosynthesis protein	cofactor biosynthesis	Cytoplasmic
BP3544	-	972	2	0	2	0.00205761	1.51902	putative lipoprotein	cell surface	Periplasmic	-
BP0360	-	1461	3	2	1	0.00205339	1.54598	probable aldehyde dehydrogenase	miscellaneous	Cytoplasmic
BP0628	-	975	2	1	1	0.00205128	1.52311	putative pyruvate dehydrogenase E1 beta subunit	miscellaneous	Cytoplasmic	-
BP1887	-	975	2	0	2	0.00205128	1.52137	putative exported protein	cell surface	Periplasmic	-
BP2461	alcR	975	2	1	1	0.00205128	1.51964	Transcriptional regulator	regulation	Cytoplasmic
BP0667	-	489	1	0	1	0.00204499	1.53105	AsnC-family transcriptional regulator	regulation	Cytoplasmic
BP0736	bfrF	2445	5	2	3	0.00204499	1.6026	putative ferric siderophore receptor	virulence-associated genes	Outer Membrane
BP0849	nuoI	489	1	1	0	0.00204499	1.52969	NADH-ubiquinone oxidoreductase, chain I	energy metabolism	Cytoplasmic
BP1414	cvpA	489	1	1	0	0.00204499	1.52833	colicin V production protein	protection responses	Cytoplasmic Membrane
BP1743	-	489	1	0	1	0.00204499	1.52698	hypothetical protein	unknown	Unknown
BP2789	-	978	2	0	2	0.00204499	1.52371	conserved hypothetical protein	conserved hypothetical	Cytoplasmic
BP3299	-	978	2	1	1	0.00204499	1.52198	putative binding-protein-dependent transport permease	transport/binding proteins	Cytoplasmic Membrane
BP3573	-	978	2	0	2	0.00204499	1.52025	putative branched-chain amino acid transport permease	transport/binding proteins	Cytoplasmic Membrane
BP0574	trkH	1470	3	1	2	0.00204082	1.55143	Trk system potassium uptake protein	transport/binding proteins	Cytoplasmic Membrane
BP2921	-	1470	3	2	1	0.00204082	1.54926	putative exported protein	cell surface	Cytoplasmic Membrane	-
BP0901	-	981	2	1	1	0.00203874	1.52085	putative oxidoreductase	miscellaneous	Cytoplasmic	-
BP3818	-	981	2	1	1	0.00203874	1.51913	type 4 prepilin-like proteins leader peptide processing enzyme	cell surface	Cytoplasmic Membrane
BP0250	-	984	2	0	2	0.00203252	1.52316	putative exported protein	cell surface	Periplasmic
BP0790	brnP	492	1	1	0	0.00203252	1.52822	acetolactate synthase small subunit	amino acid biosynthesis	Cytoplasmic
BP1890	-	492	1	0	1	0.00203252	1.52687	putative membrane protein	cell surface	Cytoplasmic Membrane
BP3116	-	2952	6	4	2	0.00203252	1.62987	putative modification methylase	macromolecule synthesis/modification	Cytoplasmic
BP3868	-	492	1	1	0	0.00203252	1.52552	putative membrane protein	cell surface	Cytoplasmic Membrane	-
BP2000	-	986	2	1	1	0.0020284	1.52354	putative membrane protein (Pseudogene)	pseudogenes	ND
BP1084	thrB	987	2	0	2	0.00202634	1.52202	homoserine kinase	amino acid biosynthesis	Cytoplasmic
BP2443	fabH	987	2	1	1	0.00202634	1.52031	3-oxoacyl-[acyl-carrier-protein] synthase III	fatty acid metabolism	Unknown
BP2513	-	987	2	0	2	0.00202634	1.5186	putative exported protein	cell surface	Periplasmic
BP0436	-	495	1	0	1	0.0020202	1.52272	conserved hypothetical protein	conserved hypothetical	Unknown
BP0928	-	990	2	1	1	0.0020202	1.52259	LysR-type transcriptional regulator	regulation	Cytoplasmic
BP1498	fit	495	1	0	1	0.0020202	1.52139	translation initiation factor IF-3	macromolecule synthesis/modification	Cytoplasmic	-
BP2283	hcz	990	2	0	2	0.0020202	1.52089	quinone oxidoreductase	cofactor biosynthesis	Cytoplasmic
BP2365	mdH	990	2	1	1	0.0020202	1.51919	malate dehydrogenase	energy metabolism	Cytoplasmic
BP2873	-	990	2	0	2	0.0020202	1.51749	putative exported protein	cell surface	Periplasmic	+/-
BP3686	-	495	1	1	0	0.0020202	1.52005	conserved hypothetical protein	conserved hypothetical	Unknown
BP3790	-	2475	5	1	4	0.0020202	1.60285	putative bacterial secretion system protein	transport/binding proteins	Cytoplasmic Membrane	+
BP1858	aldH	1486	3	1	2	0.00201884	1.5672	probable aldehyde dehydrogenase (Pseudogene)	pseudogenes	ND
BP0819	-	993	2	2	0	0.0020141	1.52146	putative exported protein	cell surface	Unknown
BP0027	-	498	1	1	0	0.00200803	1.52125	MaoC family protein	miscellaneous	Unknown
BP0380	-	1494	3	0	3	0.00200803	1.56205	putative Sodium:sulfate symportert	transport/binding proteins	Cytoplasmic Membrane	+
BP2122	-	499	1	0	1	0.00200401	1.52076	putative membrane protein (pseudogene)	pseudogenes	ND
BP2320	-	1500	3	0	3	0.002	1.56198	putative inner membrane efflux protein	protection responses	Cytoplasmic Membrane
BP1886	-	501	1	1	1	0.00199601	1.52241	putative membrane protein	cell surface	Cytoplasmic Membrane
BP3662	ssb	501	1	0	1	0.00199601	1.52109	single-strand binding protein	macromolecule synthesis/modification	Cytoplasmic
BP3859	-	1002	2	0	2	0.00199601	1.52987	putative transport system ATP-binding protein	transport/binding proteins	Cytoplasmic Membrane
BP0046	-	1003	2	1	2	0.00199402	1.52835	probable malate/L-lactate dehydrogenase (Pseudogene)	pseudogenes (phase-variable)	ND	+
BP2111	-	1506	3	1	2	0.00199203	1.56191	conserved hypothetical protein	conserved hypothetical	Cytoplasmic
BP0852	nuoL	2013	4	2	2	0.00198708	1.58036	NADH-ubiquinone oxidoreductase, chain L	energy metabolism	Cytoplasmic Membrane
BP0094	rfaC	1008	2	1	1	0.00198413	1.53258	probable heptosyltransferase	cell surface	Cytoplasmic
BP0777	-	1008	2	0	2	0.00198413	1.53089	probable Zinc-binding dehydrogenase	miscellaneous	Cytoplasmic	-
BP3239	-	1008	2	0	2	0.00198413	1.5292	putative LysR-family transcriptional regulator	regulation	Cytoplasmic	-
BP3481	-	1008	2	1	1	0.00198413	1.52752	putative exported protein	cell surface	Periplasmic
BP1639	-	1011	2	1	1	0.00197824	1.5297	putative exported protein	cell surface	Cytoplasmic Membrane
BP1660	sphB2	3036	6	1	5	0.00197628	1.61939	autotransporter	virulence-associated genes	Unknown
BP3402	-	1518	3	1	2	0.00197628	1.56178	putative exported protein	cell surface	Unknown	+
BP0455	-	2025	4	1	3	0.00197531	1.58026	putative membrane protein	cell surface	Cytoplasmic Membrane
BP1752	lspA	507	1	0	1	0.00197239	1.52595	lipoprotein signal peptidase	macromolecule synthesis/modification	Cytoplasmic Membrane
BP3264	trpE	1521	3	0	3	0.00197239	1.56071	anthranilate synthase component I	amino acid biosynthesis	Cytoplasmic
BP1070	phoW	1017	2	0	2	0.00196657	1.53235	phosphate transport system permease protein	central/intermediary metabolism	Cytoplasmic Membrane	-
BP1210	apbE	1017	2	0	2	0.00196657	1.53068	thiamine biosynthesis lipoprotein precursor	cofactor biosynthesis	Unknown
BP1615	-	1527	3	1	2	0.00196464	1.56479	probable probable aldehyde dehydrogenase	miscellaneous	Unknown
BP2103	-	1019	2	1	1	0.00196271	1.52767	putative exported protein	cell surface	Unknown
BP0684A	-	510	1	0	1	0.00196078	1.52701	probable 2Fe-2S ferredoxin	energy metabolism	Cytoplasmic	-
BP1350	-	2040	4	1	3	0.00196078	1.56095	putative acetyl-CoA synthetase	miscellaneous	Cytoplasmic
BP2436	-	510	1	0	1	0.00196078	1.5257	putative membrane protein	cell surface	Unknown
BP3796	-	1020	2	1	1	0.00196078	1.52617	putative bacterial secretion system protein	transport/binding proteins	Cytoplasmic	+
BP3025	murD	1533	3	0	3	0.00195695	1.55044	putative peptidoglycan synthesis protein	cell surface	Cytoplasmic
BP1040	-	1023	2	1	1	0.00195503	1.52996	PhoH-like protein	miscellaneous	Cytoplasmic
BP1381	fla FX	1023	2	0	2	0.00195503	1.52831	peptidoglycan hydrolase	cell processes	Periplasmic
BP1811	kdgT	1024	2	1	1	0.00195312	1.52025	2-keto-3-deoxygluconate permease (Pseudogene)	pseudogenes (phase-variable)	ND	-
BP2046	-	513	1	0	1	0.00194932	1.53067	putative MarR-family transcriptional regulator	regulation	Cytoplasmic
BP3181	-	1539	3	1	2	0.00194932	1.54645	conserved hypothetical protein	conserved hypothetical	Cytoplasmic	+
BP0593	-	1029	2	1	2	0.00194363	1.52595	putative exported protein	cell surface	Unknown
BP1931	-	1029	2	0	3	0.00194363	1.52432	probable NADH-dependent flavin oxidoreductase	miscellaneous	Cytoplasmic
BP2671	-	1029	2	1	1	0.00194363	1.52269	putative exported protein	cell surface	Periplasmic	-
BP0989	opdA	2061	4	1	4	0.00194081	1.54752	oligopeptidase A	macromolecule degradation	Cytoplasmic
BP2467	-	516	1	0	1	0.00193798	1.53297	hypothetical protein	unknown	Unknown
BP2601	-	1032	2	1	1	0.00193798	1.52316	probable alcohol dehydrogenase	central/intermediary metabolism	Cytoplasmic
BP3355	-	516	1	0	1	0.00193798	1.53166	phage-related conserved hypothetical protein	phage-related or transposon-related	Unknown
BP3414	-	1032	2	2	0	0.00193798	1.52154	conserved hypothetical protein	conserved hypothetical	Cytoplasmic
BP0858	-	519	1	1	0	0.00192678	1.53392	probable GnaT-family acetyltransferase	miscellaneous	Unknown
BP3252	-	519	1	1	0	0.00192678	1.53261	putative monooxygenase component	miscellaneous	Unknown
BP3551	ahpD	519	1	0	1	0.00192678	1.53131	putative antioxidant protein	protection responses	Unknown
BP3664	-	519	1	0	1	0.00192678	1.53	conserved hypothetical protein	conserved hypothetical	Cytoplasmic
BP1198	clpB	2598	5	4	1	0.00192456	1.59568	ATP-dependent protease, ATPase subunit	macromolecule degradation	Cytoplasmic	+
BP3330	-	1560	3	1	2	0.00192308	1.5417	putative peptidyl-prolyl cis-trans isomerase	cell processes	Periplasmic
BP2665	-	1041	2	0	2	0.00192123	1.52774	putative membrane protein (pseudogene)	pseudogenes	ND
BP0164	aarF	1563	3	1	2	0.00191939	1.54464	probable ubiquinone biosynthesis protein	cofactor biosynthesis	Cytoplasmic Membrane
BP1626	wbpT	2085	4	2	2	0.00191847	1.55965	capsular polysaccharide biosynthesis protein	cell surface	Cytoplasmic	-
BP1966	-	1566	3	2	1	0.00191571	1.53984	putative sulfatase (Pseudogene)	pseudogenes	ND
BP2378	-	522	1	1	0	0.00191571	1.53094	putative transferase	miscellaneous	Cytoplasmic
BP2708	moaB	522	1	0	1	0.00191571	1.52964	molybdenum cofactor biosynthesis protein	cofactor biosynthesis	Cytoplasmic
BP3159	-	1566	3	2	1	0.00191571	1.53792	putative extracellular solute-binding protein	transport/binding proteins	Periplasmic
BP3485	ribH	522	1	1	0	0.00191571	1.52834	putative 6,7-dimethyl-8-ribityllumazine synthase	cofactor biosynthesis	Cytoplasmic
BP2808	-	1047	2	0	2	0.00191022	1.52858	putative integral membrane protein	cell surface	Cytoplasmic Membrane
BP0242	purG	1050	2	0	2	0.00190476	1.52899	phosphoribosylformylglycinamidine cyclo-ligase	ribonucleotide biosynthesis	Cytoplasmic
BP1823	-	1575	3	2	1	0.00190476	1.5333	probable extracellular solute-binding protein	transport/binding proteins	Periplasmic
BP1918	-	525	1	0	1	0.00190476	1.53054	putative membrane protein	cell surface	Cytoplasmic Membrane
BP1992	-	525	1	1	0	0.00190476	1.52925	putative membrane protein	cell surface	Cytoplasmic Membrane	-
BP2293	-	1575	3	2	1	0.00190476	1.53141	putative solute-binding transport protein (periplasmic)	transport/binding proteins	Periplasmic
BP3012	-	1050	2	1	1	0.00190476	1.52739	putative membrane protein	cell surface	Unknown
BP3433	-	525	1	0	1	0.00190476	1.52796	conserved hypothetical protein	conserved hypothetical	Unknown	+
BP3633	rpsE	525	1	1	0	0.00190476	1.52667	30S ribosomal protein S5	ribosome constituents	Cytoplasmic
BP2938	-	527	1	0	1	0.00189753	1.52684	conserved hypothetical protein (pseudogene)	pseudogenes	ND
BP1291	-	528	1	0	1	0.00189394	1.52756	conserved hypothetical protein	conserved hypothetical	Unknown
BP1963	-	528	1	0	1	0.00189394	1.52628	putative transcriptional regulator (Pseudogene)	pseudogenes	ND
BP2914	-	528	1	0	1	0.00189394	1.525	putative RNA polymerase sigma factor	macromolecule synthesis/modification	Cytoplasmic
BP3314	-	528	1	0	1	0.00189394	1.52372	putative blue copper protein	adaptation	Unknown
BP2435	mucB	1059	2	2	0	0.00188857	1.53816	putative sigma factor regulatory protein	regulation	Periplasmic
BP0985	acrB	3180	6	0	6	0.00188679	1.61601	acriflavine resistance protein B	protection responses	Cytoplasmic Membrane
BP1566	mutS	2652	5	2	3	0.00188537	1.58886	mismatch repair protein	macromolecule synthesis/modification	Cytoplasmic
BP0066	-	1062	2	1	1	0.00188324	1.53213	oxidoreductase	miscellaneous	Cytoplasmic
BP3048	-	531	1	0	1	0.00188324	1.52842	hypothetical protein	unknown	Cytoplasmic
BP3375	-	531	1	1	0	0.00188324	1.52714	phage-related conserved hypothetical protein	unknown	Unknown
BP3474	-	1599	3	1	2	0.00187617	1.53737	conserved hypothetical protein (pseudogene)	pseudogenes	ND
BP3718	-	1599	3	2	1	0.00187617	1.53552	branched-chain amino acid transport ATP-binding protein	transport/binding proteins	Cytoplasmic Membrane
BP0474	-	1068	2	1	1	0.00187266	1.54079	choloylglycine hydrolase	small molecule degradation	Unknown
BP1136	fecI	534	1	0	1	0.00187266	1.53181	ECF-family sigma factor	macromolecule synthesis/modification	Cytoplasmic
BP3364	-	534	1	0	1	0.00187266	1.53053	phage-related conserved hypothetical protein	phage-related or transposon-related	Cytoplasmic
BP3631	rplF	534	1	1	0	0.00187266	1.52925	50S ribosomal protein L6	ribosome constituents	Cytoplasmic
BP1706	-	1605	3	1	2	0.00186916	1.52466	probable ATP-binding ABC transporter protein	transport/binding proteins	Cytoplasmic
BP0661	-	2142	4	1	3	0.00186741	1.56354	putative acetyl-CoA synthetase	small molecule degradation	Cytoplasmic	-
BP2607	-	1071	2	2	0	0.00186741	1.53477	putative membrane protein	cell surface	Cytoplasmic Membrane
BP0140	-	537	1	0	1	0.0018622	1.52878	conserved hypothetical protein (pseudogene)	pseudogenes	ND
BP2533	ppa	537	1	0	1	0.0018622	1.52751	inorganic pyrophosphatase	central/intermediary metabolism	Cytoplasmic
BP2908	aroG	1074	2	0	2	0.0018622	1.53826	phospho-2-dehydro-3-deoxyheptonate aldolase, Phe-sensitive	amino acid biosynthesis	Cytoplasmic	-
BP0746	proB	1077	2	0	2	0.00185701	1.53701	glutamate 5-kinase	amino acid biosynthesis	ND
BP1597	glnL	1077	2	0	2	0.00185701	1.53544	nitrogen regulation protein NR(II)	regulation	Cytoplasmic Membrane
BP3291	hemE	1077	2	1	1	0.00185701	1.53387	uroporphyrinogen decarboxylase	cofactor biosynthesis	Cytoplasmic
BP3657	aroB	1077	2	1	1	0.00185701	1.53231	3-dehydroquinate synthase	amino acid biosynthesis	Cytoplasmic
BP1559	-	1078	2	0	2	0.00185529	1.53242	putative exported protein (Pseudogene)	pseudogenes	ND
BP2642A	-	1078	2	1	1	0.00185529	1.53086	probable ATP-binding ABC transporter protein (pseudogene)	pseudogenes	ND
BP1121	aceE	2697	5	2	3	0.00185391	1.55444	pyruvate dehydrogenase E1 component	energy metabolism	Cytoplasmic
BP2619	-	1079	2	0	2	0.00185357	1.53097	putative C4-dicarboxylate transporter (pseudogene)	pseudogenes	ND
BP0795	pnp	2160	4	4	0	0.00185185	1.56199	polyribonucleotide nucleotidyltransferase	macromolecule degradation	Cytoplasmic
BP0678	prfA	1083	2	1	1	0.00184672	1.53296	peptide chain release factor 1	macromolecule synthesis/modification	Cytoplasmic
BP0946	pheA	1086	2	2	0	0.00184162	1.53327	p-protein [includes: chorismate mutase and prephenate dehydratase]	amino acid biosynthesis	Cytoplasmic
BP1457	-	1086	2	0	2	0.00184162	1.53172	probable ATP-binding component of ABC transporter	transport/binding proteins	Cytoplasmic Membrane
BP2403	-	1629	3	0	3	0.00184162	1.5287	putative electron transfer flavoprotein-ubiquinone oxidoreductase	energy metabolism	Cytoplasmic	-
BP2495	-	543	1	1	0	0.00184162	1.53156	conserved hypothetical protein	miscellaneous	Unknown
BP3246	-	1632	3	3	0	0.00183824	1.52786	putative fatty acid CoA ligase	miscellaneous	Cytoplasmic
BP2843	-	1633	3	1	2	0.00183711	1.52758	putative exported protein (pseudogene)	pseudogenes	ND
BP1826	-	1635	3	0	3	0.00183486	1.52879	probable ATP-binding component of ABC transporter	transport/binding proteins	Cytoplasmic Membrane
BP1930	-	1092	2	2	1	0.0018315	1.53541	probable ATP-binding component of ABC transporter	transport/binding proteins	Cytoplasmic Membrane
BP2216	-	546	1	0	1	0.0018315	1.53354	putative transcriptional regulator (MarR family)	regulation	Cytoplasmic
BP2667	fhaS	7658	14	6	10	0.00182815	1.57249	adhesin	virulence-associated genes	Outer Membrane	+
BP0672	-	2190	4	1	3	0.00182648	1.55074	acetyl-CoA synthetase	small molecule degradation	Cytoplasmic
BP0043	-	549	1	1	0	0.00182149	1.53423	putative exported protein	cell surface	Unknown
BP0213	-	549	1	1	0	0.00182149	1.53297	putative acetyltransferase	miscellaneous	Unknown
BP2508	omlA	549	1	1	0	0.00182149	1.53171	outer membrane lipoprotein	macromolecule synthesis/modification	Unknown
BP2994	-	1098	2	1	1	0.00182149	1.54059	possible membrane protein	cell surface	Unknown
BP3006	-	549	1	0	1	0.00182149	1.53045	putative lipoprotein	virulence-associated genes	Outer Membrane
BP3552	ahpC	549	1	1	0	0.00182149	1.5292	alkyl hydroperoxide reductase	protection responses	Cytoplasmic
BP0311	-	1650	3	1	2	0.00181818	1.52291	probable acid-coenzyme A ligase	miscellaneous	Cytoplasmic Membrane
BP0195	gcvT	1101	2	1	1	0.00181653	1.54239	glycine cleavage system T protein	small molecule degradation	Cytoplasmic
BP0589	-	1104	2	1	1	0.00181159	1.54572	putative exported protein	cell surface	Unknown	-
BP2503	hemH	1104	2	1	1	0.00181159	1.54418	ferrochelatase	cofactor biosynthesis	Cytoplasmic
BP3107	-	1656	3	0	3	0.00181159	1.52301	putative gamma-glutamyltranspeptidase	cofactor biosynthesis	Periplasmic
BP3151	-	1104	2	1	1	0.00181159	1.54264	probable glycosyltransferase	cell surface	Cytoplasmic Membrane	-
BP1104	prfB	1105	2	1	1	0.00180995	1.54272	peptide chain release factor 2	macromolecule synthesis/modification	Cytoplasmic
BP0020	-	1107	2	1	1	0.00180668	1.54134	putative peptidoglycan binding protein	cell surface	Unknown
BP2705	-	1107	2	2	0	0.00180668	1.53981	putative molybdenum-binding protein	cofactor biosynthesis	Cytoplasmic
BP3751	adhI	1107	2	2	0	0.00180668	1.53829	alcohol dehydrogenase class III	energy metabolism	Cytoplasmic	-
BP3253	-	1110	2	1	1	0.0018018	1.54158	putative conserved exported protein	cell surface	Cytoplasmic
BP0555	smf	1113	2	2	0	0.00179695	1.54333	conserved hypothetical protein	conserved hypothetical	Unknown
BP1940	nemA	1113	2	1	1	0.00179695	1.5418	N-ethylmaleimide reductase	central/intermediary metabolism	Cytoplasmic
BP2011	-	1113	2	2	0	0.00179695	1.54028	conserved hypothetical protein	conserved hypothetical	Cytoplasmic
BP1604	-	1671	3	2	1	0.00179533	1.52578	putative inner membrane component of binding-protein-dependent transport system	transport/binding proteins	Cytoplasmic Membrane
BP2215	ectA	557	1	0	1	0.00179533	1.53176	L-2,4-diaminobutyric acid acetyltransferase	adaptation	Cytoplasmic	-
BP1097	livK	1116	2	1	1	0.00179211	1.53297	putative amino acids binding protein	transport/binding proteins	Unknown
BP3567	-	558	1	0	1	0.00179211	1.5299	BioY family protein	cell surface	Cytoplasmic Membrane
BP1403	fla AII.1	1677	3	2	1	0.00178891	1.53094	flagellar M-ring protein FliF	cell processes	Cytoplasmic Membrane
BP1986	-	1677	3	1	2	0.00178891	1.52923	putative ABC transporter, ATP-binding protein	transport/binding proteins	Cytoplasmic Membrane
BP2897	nntA1	1119	2	1	1	0.00178731	1.53471	NAD(P) transhydrogenase, subunit alpha part 1	energy metabolism	Cytoplasmic Membrane
BP0216	sphB1	2799	5	0	5	0.00178635	1.56108	autotransporter subtilisin-like protease	virulence-associated genes	Unknown	+
BP1023	flaI	561	1	0	1	0.00178253	1.53173	flagellar transcriptional activator FlhC	regulation	Cytoplasmic	-
BP1468	-	561	1	1	0	0.00178253	1.53049	conserved hypothetical protein	conserved hypothetical	Unknown
BP1518	-	561	1	1	0	0.00178253	1.52926	conserved hypothetical protein	conserved hypothetical	Cytoplasmic
BP1562	-	561	1	0	1	0.00178253	1.52803	putative membrane protein	cell surface	Cytoplasmic Membrane
BP2325	-	1122	2	1	1	0.00178253	1.53793	putative transferase	macromolecule synthesis/modification	Cytoplasmic
BP3324	-	561	1	0	1	0.00178253	1.52679	putative outer membrane protein (pseudogene)	conserved hypothetical	ND
BP0253	-	1125	2	1	1	0.00177778	1.54114	conserved hypothetical protein	conserved hypothetical	Cytoplasmic
BP1221	alnB	1128	2	1	1	0.00177305	1.54133	alanine racemase, catabolic	small molecule degradation	Cytoplasmic
BP2347	-	1128	2	0	2	0.00177305	1.53983	putative polyamine transport ATP-binding protein	transport/binding proteins	Cytoplasmic Membrane
BP2988	dltB	1128	2	2	0	0.00177305	1.53834	putative protein involved in the transfer of D-alanine into teichoic acids	cell surface	Cytoplasmic Membrane
BP3120	-	1128	2	1	1	0.00177305	1.53685	putative integrase	phage-related or transposon-related	Cytoplasmic
BP3682	-	1128	2	2	0	0.00177305	1.53536	putative dehydrogenase	miscellaneous	Cytoplasmic
BP0784	ilvB	1695	3	1	2	0.00176991	1.531	putative acetolactate synthase large subunit	miscellaneous	Cytoplasmic
BP1502	ptsI	1695	3	1	2	0.00176991	1.52933	phosphoenolpyruvate-protein phosphotransferase	transport/binding proteins	Cytoplasmic
BP3143	-	1131	2	1	1	0.00176835	1.53557	putative glycosyltransferase	cell surface	Cytoplasmic	-
BP0205	-	567	1	0	1	0.00176367	1.52793	putative exported protein	cell surface	Unknown
BP0770	-	567	1	0	1	0.00176367	1.52671	putative membrane protein	cell surface	Unknown
BP1833	-	1134	2	0	2	0.00176367	1.53873	putative general secretion pathway protein	transport/binding proteins	Cytoplasmic Membrane
BP3469	-	1134	2	1	1	0.00176367	1.53724	putative transport protein	transport/binding proteins	Cytoplasmic Membrane
BP3489	-	567	1	1	0	0.00176367	1.52549	conserved hypothetical protein	conserved hypothetical	Unknown
BP3200	-	1135	2	1	1	0.00176211	1.53731	putative thiolase (Pseudogene)	pseudogenes	ND
BP0728	-	570	1	1	0	0.00175439	1.52846	probable transcriptional regulator	regulation	Cytoplasmic Membrane
BP1092	-	2850	5	0	5	0.00175439	1.56357	probable two-component histidine kinase	regulation	Cytoplasmic Membrane
BP2008	-	570	1	0	1	0.00175439	1.52724	putative exported protein	cell surface	Unknown
BP0338	-	1143	2	1	1	0.00174978	1.53778	putative membrane protein	cell surface	Cytoplasmic Membrane
BP0838	-	572	1	0	1	0.00174825	1.52718	probable TetR-family transcriptional regulator (Pseudogene)	pseudogenes	ND
BP3168	ureC	1716	3	0	3	0.00174825	1.52201	urease alpha subunit	small molecule degradation	Cytoplasmic
BP0981	-	573	1	0	1	0.0017452	1.52654	conserved hypothetical protein	conserved hypothetical	Unknown
BP2747	-	1146	2	1	1	0.0017452	1.53648	putative ABC transport solute-binding protein	transport/binding proteins	Periplasmic	+
BP3140	-	573	1	1	0	0.0017452	1.52533	hypothetical protein	unknown	Cytoplasmic	+
BP3322	-	1146	2	2	0	0.0017452	1.53502	putative binding-protein-dependent transport protein	transport/binding proteins	Periplasmic
BP0750	-	1149	2	1	1	0.00174064	1.5381	conserved hypothetical protein	conserved hypothetical	Cytoplasmic Membrane
BP2201	-	1149	2	0	2	0.00174064	1.53664	conserved hypothetical protein	conserved hypothetical	Cytoplasmic
BP3308	-	1149	2	1	1	0.00174064	1.53519	putative acyl-CoA dehydrogenase	miscellaneous	Cytoplasmic
BP1225	-	575	1	0	1	0.00173913	1.52526	putative Ecf-type RNA polymerase sigma factor	macromolecule synthesis/modification	Cytoplasmic Membrane
BP0381	-	576	1	0	1	0.00173611	1.52462	putative TetR-family transcriptional regulator	regulation	Cytoplasmic
BP0815	metC	1152	2	0	2	0.00173611	1.53535	cystathionine beta-lyase	amino acid biosynthesis	Cytoplasmic
BP1954	-	1152	2	0	2	0.00173611	1.5339	putative monooxygenase	miscellaneous	Cytoplasmic
BP1632	kpsS	1155	2	0	2	0.0017316	1.53695	capsular polysaccharide export protein (Pseudogene)	pseudogenes	ND	-
BP0840	-	1158	2	1	1	0.00172712	1.5342	outer membrane porin protein precursor	cell surface	Outer Membrane
BP1171	-	579	1	1	0	0.00172712	1.52389	conserved hypothetical protein	conserved hypothetical	Unknown
BP1542	-	579	1	0	1	0.00172712	1.52269	conserved hypothetical protein	conserved hypothetical	Cytoplasmic
BP1784	-	1158	2	1	1	0.00172712	1.53276	putative thiolase	miscellaneous	Unknown
BP2761	sodB	579	1	1	0	0.00172712	1.52149	superoxide dismutase	protection responses	Periplasmic
BP3441	-	579	1	1	0	0.00172712	1.5203	conserved hypothetical protein	conserved hypothetical	Unknown
BP0420	-	1161	2	1	1	0.00172265	1.52862	probable acyl-CoA dehydrogenase	miscellaneous	Cytoplasmic
BP1065	-	1161	2	1	1	0.00172265	1.52719	conserved hypothetical protein (Pseudogene)	pseudogenes	ND
BP0301	-	1164	2	0	2	0.00171821	1.52877	putative ABC transporter substrate binding protein	transport/binding proteins	Periplasmic
BP2669	-	582	1	0	1	0.00171821	1.51719	putative integral membrane protein	cell surface	Cytoplasmic Membrane	-
BP3071	metK	1164	2	1	1	0.00171821	1.52735	S-adenosylmethionine synthetase	central/intermediary metabolism	Cytoplasmic
BP3097	-	582	1	1	0	0.00171821	1.51601	conserved hypothetical protein	conserved hypothetical	Unknown
BP3191	-	1164	2	0	2	0.00171821	1.52593	putative acyl-CoA dehyrdogenase	miscellaneous	Cytoplasmic	-
BP3504	-	1746	3	0	3	0.00171821	1.53163	conserved hypothetical protein	conserved hypothetical	Cytoplasmic Membrane
BP3269	-	1170	2	2	0	0.0017094	1.52764	putative monooxygenase	miscellaneous	Cytoplasmic Membrane
BP0086	bplH	1173	2	1	1	0.00170503	1.52918	putative glycosyl transferase	cell surface	Unknown	-
BP1446	-	1173	2	1	1	0.00170503	1.52777	enoly-CoA hydratase	small molecule degradation	Cytoplasmic
BP0306	-	2347	4	1	3	0.0017043	1.5234	probable bifunctional hydroxylase/oxidoreductase (Pseudogene)	pseudogenes	ND
BP1691	phaA	2934	5	3	3	0.00170416	1.53272	putative pH adaptation potassium efflux protein	adaptation	Cytoplasmic Membrane
BP0339	ogt	588	1	0	1	0.00170068	1.52517	methylated-DNA--protein-cysteine methyltransferase	macromolecule synthesis/modification	Cytoplasmic
BP0547	-	588	1	1	0	0.00170068	1.52398	putative lysine decarboxylase	small molecule degradation	Cytoplasmic
BP0922	-	1176	2	1	1	0.00170068	1.52509	conserved hypothetical protein	conserved hypothetical	Cytoplasmic
BP2429	-	588	1	0	1	0.00170068	1.5228	hypothetical protein	miscellaneous	Unknown
BP3484	ribB	1176	2	2	0	0.00170068	1.5237	putative 3,4-dihydroxy-2-butanone 4-phosphate synthase	cofactor biosynthesis	Cytoplasmic
BP1244	-	1767	3	2	1	0.00169779	1.54168	conserved hypothetical protein	conserved hypothetical	Cytoplasmic
BP2073	-	1179	2	1	1	0.00169635	1.52522	conserved hypothetical protein	conserved hypothetical	Cytoplasmic	+
BP3744	-	1179	2	0	2	0.00169635	1.52383	putative bifunctional protein	miscellaneous	Cytoplasmic Membrane	-
BP0735	-	591	1	0	1	0.00169205	1.52437	putative exported protein	cell surface	Unknown
BP2072	-	591	1	1	1	0.00169205	1.52319	putative lipoprotein	cell surface	Unknown	+
BP2720	-	591	1	0	1	0.00169205	1.52201	putative TetR-family transcriptional regulator	regulation	Cytoplasmic
BP3320	-	591	1	1	0	0.00169205	1.52083	conserved hypothetical protein	conserved hypothetical	Cytoplasmic
BP0921	citB	1185	2	1	1	0.00168776	1.52685	citrate utilization protein B	small molecule degradation	Cytoplasmic Membrane
BP3753	aspB	4740	8	2	6	0.00168776	1.54976	glutamate synthase [NADPH] large chain precursor	amino acid biosynthesis	Cytoplasmic Membrane
BP0255	-	593	1	1	0	0.00168634	1.52069	C-terminal region of a putative oxidoreductase (Pseudogene)	pseudogenes	ND
BP0980	-	1186	2	0	2	0.00168634	1.52549	conserved hypothetical protein (Pseudogene)	pseudogenes	ND
BP0590	-	2373	4	1	3	0.00168563	1.52718	oxidoreductase, large chain	miscellaneous	Cytoplasmic	-
BP1466	chlB	594	1	1	0	0.0016835	1.52002	molybdopterin-guanine dinucleotide biosynthesis protein A	cofactor biosynthesis	Cytoplasmic
BP2139	-	594	1	1	0	0.0016835	1.51885	putative lipoprotein	cell surface	Unknown
BP2446	-	594	1	1	0	0.0016835	1.51768	conserved hypothetical protein	unknown	Cytoplasmic	-
BP0653	-	1191	2	1	1	0.00167926	1.53121	probable acyl-CoA dehydrogenase	miscellaneous	Cytoplasmic
BP0685	-	2382	4	2	2	0.00167926	1.52767	probable dehydrogenase/oxidase	miscellaneous	Cytoplasmic	-
BP0112	metC	1194	2	1	1	0.00167504	1.53268	cystathionine beta-lyase	amino acid biosynthesis	Cytoplasmic
BP0709	aspS	1791	3	2	1	0.00167504	1.53331	aspartyl-tRNA synthetase	macromolecule synthesis/modification	Cytoplasmic
BP2460	alcE	1194	2	0	2	0.00167504	1.53129	putative iron-sulfur protein	adaptation	Unknown
BP3770	hisB	597	1	1	0	0.00167504	1.52038	imidazoleglycerol-phosphate dehydratase	amino acid biosynthesis	Cytoplasmic
BP0332	-	1197	2	0	2	0.00167084	1.52998	conserved hypothetical protein	conserved hypothetical	Cytoplasmic	-
BP2099	-	1197	2	1	1	0.00167084	1.5286	putative thiolase	miscellaneous	Unknown
BP2752	-	1197	2	2	0	0.00167084	1.52722	putative exported protein	cell surface	Cytoplasmic Membrane
BP3570	-	1797	3	1	2	0.00166945	1.53472	putative branched-chain amino acid transport system protein	transport/binding proteins	Cytoplasmic Membrane
BP0984	acrA	600	1	1	0	0.00166667	1.52188	acriflavine resistance protein a precursor (Pseudogene)	pseudogenes	ND
BP1723	-	600	1	0	1	0.00166667	1.52071	putative exported protein	cell surface	Periplasmic
BP2482	kdpC	600	1	0	1	0.00166667	1.51955	potassium-transporting ATPase C chain	transport/binding proteins	Cytoplasmic Membrane
BP2817	-	600	1	0	1	0.00166667	1.51838	ABC transport protein, inner membrane component	transport/binding proteins	Cytoplasmic Membrane	+
BP1795	aspC	1203	2	0	2	0.00166251	1.53149	aromatic-amino-acid aminotransferase	amino acid biosynthesis	Cytoplasmic
BP0548	-	603	1	0	1	0.00165837	1.5187	hypothetical protein	unknown	Unknown
BP2015	-	603	1	1	0	0.00165837	1.51754	putative lipoprotein	cell surface	Outer Membrane	+
BP3380	-	603	1	1	0	0.00165837	1.51638	phage-related hypothetical protein	unknown	Cytoplasmic
BP1203	-	1209	2	2	0	0.00165426	1.53708	conserved hypothetical protein	conserved hypothetical	Unknown	+
BP1758	-	1209	2	2	0	0.00165426	1.53571	probable fatty acid desaturase	small molecule degradation	Cytoplasmic Membrane
BP1948	-	1209	2	0	2	0.00165426	1.53433	branched-chain amino acid-binding protein	transport/binding proteins	Periplasmic
BP2212	fhp	1209	2	2	0	0.00165426	1.53296	flavohemoprotein	energy metabolism	Cytoplasmic
BP1551	recR	605	1	0	1	0.00165289	1.51851	recombination protein RecR	macromolecule synthesis/modification	Cytoplasmic
BP1267	-	1211	2	2	0	0.00165153	1.53025	putative membrane protein	cell surface	Cytoplasmic Membrane
BP0319	-	606	1	1	0	0.00165017	1.51899	putative transcriptional regulator	regulation	Unknown	+
BP0972	-	1212	2	1	1	0.00165017	1.52891	conserved hypothetical protein	conserved hypothetical	Cytoplasmic
BP2457	alcB	606	1	1	0	0.00165017	1.51784	alcaligin biosynthesis protein	adaptation	Unknown
BP0702	purT	1215	2	2	0	0.00164609	1.52624	phosphoribosylglycinamide formyltransferase 2	ribonucleotide biosynthesis	Cytoplasmic Membrane
BP0620	-	1824	3	1	4	0.00164474	1.53778	branched-chain amino acid ABC transporter, permease protein	transport/binding proteins	Cytoplasmic Membrane
BP0700	-	609	1	1	0	0.00164204	1.52158	probable hydrolase	miscellaneous	Cytoplasmic
BP0798	tdcB	1218	2	1	1	0.00164204	1.52898	threonine dehydratase catabolic	small molecule degradation	Cytoplasmic
BP1733	apeA	609	1	0	2	0.00164204	1.52042	acyl-CoA thioesterase I precursor	small molecule degradation	Periplasmic
BP1812	-	1218	2	0	2	0.00164204	1.52763	conserved hypothetical protein	conserved hypothetical	Unknown
BP2131	-	609	1	0	1	0.00164204	1.51927	conserved hypothetical protein	conserved hypothetical	Cytoplasmic
BP2081	uvrC	1830	3	2	1	0.00163934	1.53457	putative excinuclease ABC subunit C	macromolecule synthesis/modification	Cytoplasmic
BP0146	-	1221	2	1	1	0.001638	1.52498	putative hydroxylase (Pseudogene)	pseudogenes	ND
BP0953	-	1221	2	1	1	0.001638	1.52363	putative membrane protein	cell surface	Cytoplasmic
BP3249	-	1221	2	1	1	0.001638	1.5223	putative inner membrane efflux protein	transport/binding proteins	Cytoplasmic Membrane
BP2597	-	612	1	1	0	0.00163399	1.51952	putative membrane transport protein	cell surface	Cytoplasmic Membrane
BP2891	-	612	1	0	1	0.00163399	1.51837	conserved hypothetical protein	miscellaneous	Cytoplasmic
BP2931	cyoC	612	1	1	0	0.00163399	1.51723	cytochrome O ubiquinol oxidase	energy metabolism	Cytoplasmic Membrane
BP3390	-	612	1	0	1	0.00163399	1.51608	putative phage repressor protein	regulation	Cytoplasmic
BP3717	-	1224	2	0	2	0.00163399	1.52367	conserved hypothetical protein	conserved hypothetical	Cytoplasmic
BP1516	fmdA	1227	2	1	1	0.00162999	1.52104	formamidase	small molecule degradation	Cytoplasmic
BP1973	-	1227	2	2	0	0.00162999	1.51971	putative membrane protein	cell surface	Cytoplasmic Membrane
BP0617	-	615	1	1	0	0.00162602	1.51632	TetR-family transcriptional regulator	regulation	Cytoplasmic
BP2439	fabF	1230	2	1	1	0.00162602	1.52107	3-oxoacyl-[acyl-carrier-protein] synthase II	fatty acid metabolism	Cytoplasmic Membrane
BP0435	-	1233	2	1	1	0.00162206	1.52242	putative dehydratase/racemase	miscellaneous	Cytoplasmic
BP0480	-	617	1	1	0	0.00162075	1.51838	putative membrane protein	cell surface	Cytoplasmic Membrane
BP2814	-	1853	3	2	1	0.001619	1.53551	conserved hypothetical protein (pseudogene)	pseudogenes	ND
BP3614	rplD	618	1	0	1	0.00161812	1.51883	50S ribosomal protein L4	ribosome constituents	Cytoplasmic
BP1275	livM	1239	2	1	1	0.00161421	1.52509	high-affinity branched-chain amino acid transport system, permease protein	transport/binding proteins	Cytoplasmic Membrane	-
BP3864	-	1239	2	1	1	0.00161421	1.52376	putative membrane protein	cell surface	Cytoplasmic Membrane
BP2737	amtB	1241	2	1	1	0.0016116	1.52377	probable ammonium transporter (Pseudogene)	pseudogenes	ND	+
BP1803	hsc	1863	3	1	2	0.00161031	1.53707	chaperone protein	cell processes	Cytoplasmic
BP2663	-	621	1	0	1	0.00161031	1.51902	putative transcriptional regulatory protein	regulation	Unknown
BP0246	amiC	1245	2	2	0	0.00160643	1.52639	N-acetylmuramoyl-L-alanine amidase	macromolecule degradation	Cytoplasmic
BP0047	metX	1248	2	1	1	0.00160256	1.52769	homoserine O-acetyltransferase	amino acid biosynthesis	Unknown
BP0111	-	624	1	0	1	0.00160256	1.52261	putative membrane protein (pseudogene)	pseudogenes	ND
BP1664	gst	624	1	0	1	0.00160256	1.52147	glutathione S-transferase	miscellaneous	Cytoplasmic
BP1840	rimM	624	1	0	1	0.00160256	1.52034	16S rRNA processing protein	macromolecule synthesis/modification	Cytoplasmic
BP2314	-	624	1	0	1	0.00160256	1.5192	Maf-like protein	miscellaneous	Cytoplasmic	+
BP3649	-	624	1	0	1	0.00160256	1.51807	putative GTP-binding protein	miscellaneous	Unknown
BP3761	-	624	1	1	0	0.00160256	1.51693	putative exported protein	cell surface	Unknown	+
BP2083	-	1255	2	2	0	0.00159363	1.53154	putative transmembrane transport protein (pseudogene)	pseudogenes	ND
BP2091	-	1257	2	0	2	0.00159109	1.53282	putative dioxygenase hydroxylase component	small molecule degradation	Cytoplasmic	-
BP1119	fim2	629	1	0	1	0.00158983	1.5202	serotype 2 fimbrial subunit precursor	virulence-associated genes	Extracellular	+
BP3128	-	1887	3	0	3	0.00158983	1.52742	conserved hypothetical protein	conserved hypothetical	Unknown
BP1213	-	630	1	1	1	0.0015873	1.52062	putative membrane protein	cell surface	Cytoplasmic Membrane
BP1234	-	630	1	0	1	0.0015873	1.51949	conserved hypothetical protein	conserved hypothetical	Cytoplasmic
BP1942	hmsR	1260	2	0	2	0.0015873	1.53277	putative glycosyl transferase	adaptation	Cytoplasmic Membrane
BP3009	-	1260	2	0	2	0.0015873	1.53146	putative D-amino acid dehydrogenase small subunit	small molecule degradation	Cytoplasmic Membrane	+
BP3497	-	630	1	1	0	0.0015873	1.51837	hypothetical protein	unknown	Unknown	-
BP2057	-	1263	2	1	1	0.00158353	1.52879	putative ABC-transporter ATP-binding protein	transport/binding proteins	Cytoplasmic Membrane	-
BP2301	-	1263	2	1	1	0.00158353	1.52749	putative amidohydrolase	small molecule degradation	Cytoplasmic
BP0564	-	632	1	1	0	0.00158228	1.5192	probable transporter	transport/binding proteins	Cytoplasmic Membrane
BP1034	cheZ	633	1	1	0	0.00157978	1.51849	chemotaxis protein CheZ	cell processes	Cytoplasmic
BP1100	-	633	1	0	1	0.00157978	1.51736	probable TetR-family transcriptional regulator	regulation	Cytoplasmic	+
BP1342	-	633	1	1	0	0.00157978	1.51624	conserved hypothetical protein	conserved hypothetical	Unknown
BP1977	goaG	1266	2	1	1	0.00157978	1.53003	4-aminobutyrate aminotransferase	small molecule degradation	Cytoplasmic
BP2397	-	1902	3	1	2	0.00157729	1.52609	putative ABC transporter ATP-binding subunit	transport/binding proteins	Cytoplasmic Membrane	+
BP3766	murA	1269	2	0	2	0.00157604	1.52866	UDP-N-acetylglucosamine 1-carboxyvinyltransferase	amino acid biosynthesis	Cytoplasmic
BP0183	-	1905	3	1	2	0.0015748	1.52246	putative exported protein	cell surface	Outer Membrane
BP0648	-	1270	2	2	0	0.0015748	1.52864	conserved hypothetical protein (Pseudogene)	pseudogenes (phase-variable)	ND
BP0193	sodA	636	1	1	0	0.00157233	1.51747	superoxide dismutase [Mn]	protection responses	Periplasmic
BP3578	nth	636	1	0	1	0.00157233	1.51635	endonuclease III	macromolecule synthesis/modification	Cytoplasmic
BP3746	-	2544	4	0	4	0.00157233	1.53886	putative sodium/hydrogen exchanger family	transport/binding proteins	Cytoplasmic Membrane
BP0658	-	1275	2	0	2	0.00156863	1.52851	conserved hypothetical protein	miscellaneous	Cytoplasmic
BP2298	-	1275	2	1	1	0.00156863	1.52722	aminobutyrate aminotransferase	small molecule degradation	Cytoplasmic
BP0906	-	1914	3	2	1	0.0015674	1.52694	putative peptidase	macromolecule degradation	Unknown	+
BP0367	-	639	1	1	0	0.00156495	1.51756	putative membrane protein	cell surface	Cytoplasmic Membrane
BP1720	pcm	639	1	1	0	0.00156495	1.51644	protein-L-isoaspartate O-methyltransferase	macromolecule synthesis/modification	Cytoplasmic
BP1982	-	639	1	0	1	0.00156495	1.51533	putative nuclease	miscellaneous	Unknown
BP2585	-	639	1	1	0	0.00156495	1.51422	DedA-family integral membrane protein	cell surface	Cytoplasmic Membrane
BP3721	-	639	1	0	1	0.00156495	1.51311	hypothetical protein	unknown	Unknown
BP3749	-	639	1	0	1	0.00156495	1.512	putative membrane protein	cell surface	Cytoplasmic Membrane	-
BP2205	-	640	1	0	1	0.0015625	1.5124	putative two-component response regulator (pseudogene)	pseudogenes	ND
BP0516	-	642	1	0	1	0.00155763	1.51319	hypothetical protein	cell surface	Unknown
BP1052	upp	642	1	1	0	0.00155763	1.51208	uracil phosphoribosyltransferase	central/intermediary metabolism	Cytoplasmic
BP2499	dnaK	1926	3	2	1	0.00155763	1.5319	molecular chaperone	cell processes	Cytoplasmic	+
BP1238	-	645	1	0	1	0.00155039	1.50995	putative glutathione-S-transferase	small molecule degradation	Cytoplasmic
BP1909	-	645	1	1	0	0.00155039	1.50885	DNA-3-methyladenine glycosylase	macromolecule synthesis/modification	Cytoplasmic Membrane
BP2742	-	1290	2	2	0	0.00155039	1.53059	putative membrane transport protein	transport/binding proteins	Cytoplasmic Membrane
BP3166	ureG	645	1	0	1	0.00155039	1.50776	urease accessory protein	small molecule degradation	Cytoplasmic	-
BP3268	-	1290	2	1	1	0.00155039	1.52931	putative membrane-bound transglycolase	cell surface	Unknown
BP3613	rplC	645	1	0	1	0.00155039	1.50666	50S ribosomal protein L3	ribosome constituents	ND
BP3653	lysA	1290	2	0	2	0.00155039	1.52804	diaminopimelate decarboxylase	amino acid biosynthesis	Cytoplasmic
BP3679	-	645	1	1	0	0.00155039	1.50557	TetR-family transcriptional regulator	regulation	Cytoplasmic
BP3817	coaE	645	1	0	1	0.00155039	1.50448	putative dephospho-CoA kinase	cofactor biosynthesis	Cytoplasmic
BP3204	-	3230	5	3	2	0.00154799	1.5358	putative adhesin (pseudogene)	pseudogenes	ND
BP1110	sphB3	3231	5	2	4	0.00154751	1.53519	serine protease	virulence-associated genes	Unknown
BP1715	-	1293	2	1	1	0.00154679	1.52793	permease	transport/binding proteins	Cytoplasmic Membrane
BP0132	-	648	1	0	1	0.00154321	1.50782	putative membrane protein	cell surface	Cytoplasmic Membrane
BP0508	-	648	1	0	1	0.00154321	1.50673	phage-related exonuclease	phage-related or transposon-related	Cytoplasmic
BP0850	nuoJ	648	1	1	0	0.00154321	1.50564	NADH-ubiquinone oxidoreductase, chain J	energy metabolism	Cytoplasmic Membrane
BP2199	gcpE	1296	2	0	2	0.00154321	1.53034	1-hydroxy-2-methyl-2-(E)-butenyl4-diphosphate synthase	central/intermediary metabolism	Cytoplasmic
BP1571	-	649	1	0	1	0.00154083	1.50385	conserved hypothetical protein (Pseudogene)	pseudogenes (phase-variable)	ND
BP1756	-	1298	2	2	0	0.00154083	1.53026	conserved hypothetical protein	phage-related or transposon-related	Cytoplasmic
BP1497	thrS	1950	3	2	1	0.00153846	1.52917	threonyl-tRNA synthetase	macromolecule synthesis/modification	Cytoplasmic
BP1885	-	1300	2	0	2	0.00153846	1.53144	conserved hypothetical protein (Pseudogene)	pseudogenes	ND	-
BP0878	-	1302	2	1	1	0.0015361	1.53135	putative phospholipase	small molecule degradation	Outer Membrane	-
BP1794	exra	651	1	0	1	0.0015361	1.50352	LexA repressor	regulation	Cytoplasmic
BP2156	-	651	1	1	0	0.0015361	1.50244	conserved hypothetical protein	conserved hypothetical	Unknown
BP2198	hisS	1305	2	1	1	0.00153257	1.53373	histidyl-tRNA synthetase	macromolecule synthesis/modification	Cytoplasmic
BP0870	-	653	1	1	0	0.00153139	1.50319	putative exported protein	cell surface	Unknown	+
BP1760	-	2613	4	3	1	0.00153081	1.53147	putative exported protein	cell surface	Outer Membrane
BP0083	bplJ	1307	2	0	2	0.00153022	1.53363	putative integral membrane protein (Pseudogene)	pseudogenes (phase-variable)	ND
BP0705	-	1307	2	1	1	0.00153022	1.53237	putative C-terminal region of dehydrogenase (Pseudogene)	pseudogenes	ND
BP0101B	-	654	1	1	0	0.00152905	1.50248	conserved hypothetical protein	conserved hypothetical	Unknown
BP1264	nfxD	1962	3	3	0	0.00152905	1.52576	topoisomerase IV subunit B	macromolecule synthesis/modification	Cytoplasmic
BP1412	dedC	1308	2	2	0	0.00152905	1.53232	FolC bifunctional protein [includes: folylpolyglutamate synthase and dihydrofolate synthase]	cofactor biosynthesis	Cytoplasmic
BP2163	-	654	1	0	1	0.00152905	1.5014	hypothetical protein	conserved hypothetical	Cytoplasmic
BP1042	-	655	1	0	1	0.00152672	1.50177	putative membrane protein (Pseudogene)	pseudogenes (phase-variable)	ND
BP0159	nmpB	1311	2	1	1	0.00152555	1.5284	phosphate regulon sensor protein	regulation	Cytoplasmic Membrane
BP1836	alaS	2625	4	0	4	0.00152381	1.52317	alanyl-tRNA synthetase	macromolecule synthesis/modification	Cytoplasmic
BP1490	trpF	657	1	0	1	0.00152207	1.5025	N-(5-phosphoribosyl)anthranilate isomerase	amino acid biosynthesis	Unknown
BP2269	-	1314	2	0	2	0.00152207	1.52949	putative xanthine/uracil family permease	transport/binding proteins	Cytoplasmic Membrane
BP2528	-	657	1	0	1	0.00152207	1.50143	putative exported protein	cell surface	Unknown
BP2529	-	1317	2	0	2	0.0015186	1.53183	putative exported protein	cell surface	Unknown
BP2760	-	1317	2	0	2	0.0015186	1.53058	putative chloride-channel protein	transport/binding proteins	Cytoplasmic Membrane
BP3677	-	1317	2	2	0	0.0015186	1.52933	conserved hypothetical protein	conserved hypothetical	Cytoplasmic
BP2632	-	2637	4	0	4	0.00151688	1.5248	putative GTP-binding protein	miscellaneous	Cytoplasmic
BP0873	tpm	660	1	0	1	0.00151515	1.4993	thiopurine S-methyltransferase	central/intermediary metabolism	Cytoplasmic
BP1496	-	660	1	0	1	0.00151515	1.49824	probable two-component response regulator	regulation	Cytoplasmic	+
BP2342	-	660	1	0	1	0.00151515	1.49717	hypothetical protein	unknown	Cytoplasmic
BP2409	-	1980	3	1	2	0.00151515	1.52069	acetyl-coenzyme A synthetase	fatty acid metabolism	Cytoplasmic
BP2413	-	660	1	0	1	0.00151515	1.49611	putative lipoprotein	cell surface	Unknown	-
BP2464	mar	660	1	0	1	0.00151515	1.49505	possible membrane efflux protein	transport/binding proteins	Cytoplasmic Membrane
BP3491	ndh	1320	2	0	2	0.00151515	1.53041	putative NADH dehydrogenase	energy metabolism	Cytoplasmic Membrane
BP3659	-	660	1	1	0	0.00151515	1.49399	putative glutathione S-transferase	miscellaneous	Cytoplasmic Membrane
BP1944	hmsH	1986	3	2	1	0.00151057	1.52295	putative hemin storage protein	adaptation	Outer Membrane
BP2247	bscK	663	1	1	0	0.0015083	1.49718	conserved hypothetical protein	virulence-associated genes	Cytoplasmic Membrane	+
BP3636	prlA	1326	2	0	2	0.0015083	1.53006	preprotein translocase SecY subunit	transport/binding proteins	Cytoplasmic Membrane
BP0948	aroA	1329	2	0	2	0.00150489	1.53235	3-phosphoshikimate 1-carboxyvinyltransferase	amino acid biosynthesis	Cytoplasmic
BP1319	-	1332	2	0	2	0.0015015	1.52723	GntR-family transcriptional regulator	regulation	Cytoplasmic	+
BP2732	-	1332	2	1	1	0.0015015	1.526	putative membrane transport protein	transport/binding proteins	Cytoplasmic Membrane	-
BP0167	-	1334	2	0	2	0.00149925	1.52588	C-terminal region of a probable ABC transporter, ATP-binding protein (Pseudogene)	pseudogenes	ND
BP0569	-	1335	2	1	1	0.00149813	1.52581	conserved hypothetical protein	conserved hypothetical	Unknown
BP0755	-	1338	2	1	1	0.00149477	1.52807	putative amino acid deaminase	small molecule degradation	Cytoplasmic
BP2636	-	669	1	1	0	0.00149477	1.50031	putative exported protein	cell surface	Cytoplasmic Membrane
BP2218	-	1341	2	0	2	0.00149142	1.52665	putative aminotransferase	miscellaneous	Cytoplasmic
BP0326	mtgA	672	1	0	1	0.0014881	1.50131	monofunctional biosynthetic peptidoglycan transglycosylase	cell surface	Cytoplasmic Membrane
BP3832	ftsE	672	1	0	1	0.0014881	1.50026	cell division ATP-binding protein	cell division	Cytoplasmic Membrane
BP0529	-	6723	10	8	2	0.00148743	1.52325	autotransporter	virulence-associated genes	Unknown	+
BP2206	-	1346	2	0	2	0.00148588	1.52752	putative two component sensor kinase	regulation	Cytoplasmic Membrane
BP2701	-	1347	2	0	2	0.00148478	1.52624	putative membrane transport protein	transport/binding proteins	Cytoplasmic Membrane
BP1874	-	1350	2	0	2	0.00148148	1.52603	putative amidase	miscellaneous	Cytoplasmic
BP1997	-	1350	2	1	1	0.00148148	1.52482	conserved hypothetical protein	conserved hypothetical	Unknown
BP2120	gor	1353	2	0	2	0.0014782	1.52581	glutathione reductase	central/intermediary metabolism	Cytoplasmic
BP1998	-	1354	2	0	2	0.0014771	1.52453	bacterial type II secretion system protein (pseudogene)	pseudogenes	ND	-
BP0239	pcnB	1356	2	2	0	0.00147493	1.52559	poly(A) polymerase	macromolecule synthesis/modification	Cytoplasmic
BP1143	trpS	1356	2	2	0	0.00147493	1.52438	tryptophanyl-tRNA synthetase	macromolecule synthesis/modification	Cytoplasmic	+
BP2224	bapA	2712	4	1	3	0.00147493	1.52421	putative autotransporter	virulence-associated genes	Outer Membrane
BP2470	-	1356	2	2	0	0.00147493	1.52318	seryl-tRNA synthetase	macromolecule synthesis/modification	Cytoplasmic
BP2881	-	678	1	1	0	0.00147493	1.50537	conserved hypothetical protein	conserved hypothetical	Unknown
BP2483	kdpD	2715	4	0	4	0.0014733	1.52023	Two component sensor protein	regulation	Cytoplasmic Membrane
BP0623	-	1359	2	0	2	0.00147167	1.52057	conserved hypothetical protein (Pseudogene)	pseudogenes	ND	-
BP2940	-	1359	2	1	1	0.00147167	1.51938	putative integral membrane protein	cell surface	Cytoplasmic Membrane	+
BP2339	rpiA	681	1	0	1	0.00146843	1.50843	ribose 5-phosphate isomerase a	central/intermediary metabolism	Unknown
BP2341	-	1362	2	2	0	0.00146843	1.51916	conserved hypothetical lipoprotein	cell surface	Cytoplasmic
BP3094	modC	681	1	1	0	0.00146843	1.50737	molybdenum transport system permease protein	transport/binding proteins	Cytoplasmic Membrane
BP3218	-	681	1	0	1	0.00146843	1.50631	putative membrane protein	cell surface	Cytoplasmic Membrane	+
BP3346	-	681	1	0	1	0.00146843	1.50525	putative TolQ-like translocation protein	transport/binding proteins	Cytoplasmic Membrane
BP3599	-	681	1	1	0	0.00146843	1.5042	putative protein-L-isoaspartate O-methyltransferase	macromolecule synthesis/modification	Cytoplasmic	-
BP3722	-	1362	2	1	1	0.00146843	1.51797	iron-sulphur protein	miscellaneous	Cytoplasmic
BP1123	-	2049	3	0	3	0.00146413	1.53052	putative membrane protein	cell surface	Cytoplasmic Membrane
BP0173	-	684	1	0	1	0.00146199	1.50618	putative exported protein	cell surface	Unknown
BP0767	gltK	684	1	0	1	0.00146199	1.50512	glutamate/aspartate transport system permease protein	transport/binding proteins	Cytoplasmic Membrane
BP3787	ptxC	684	1	1	0	0.00146199	1.50407	pertussis toxin subunit 3 precursor	virulence-associated genes	Unknown	+
BP2690	-	685	1	0	1	0.00145985	1.50333	probable ABC-transport protein, inner membrane component (pseudogene)	pseudogenes	ND	+
BP0163	-	687	1	1	0	0.0014556	1.50288	conserved hypothetical protein	conserved hypothetical	Unknown
BP2315	vag8	2748	4	2	2	0.0014556	1.52816	autotransporter	virulence-associated genes	Outer Membrane	+
BP2828	-	1374	2	0	2	0.0014556	1.52415	conserved hypothetical protein (pseudogene)	pseudogenes	ND
BP2875	-	1374	2	1	1	0.0014556	1.52297	amidase	central/intermediary metabolism	Cytoplasmic
BP1589	-	1377	2	0	2	0.00145243	1.51918	conserved hypothetical protein	conserved hypothetical	Cytoplasmic
BP0572	-	690	1	0	1	0.00144928	1.50586	putative two-component response regulator	regulation	Cytoplasmic
BP1155	-	1380	2	1	1	0.00144928	1.5201	putative regulatory protein	regulation	Cytoplasmic Membrane	+
BP1449	-	690	1	0	1	0.00144928	1.50481	putative membrane protein	cell surface	Cytoplasmic Membrane
BP2547	-	690	1	1	0	0.00144928	1.50377	two-component response regulatory protein	regulation	Cytoplasmic
BP2621	-	690	1	0	1	0.00144928	1.50272	putative TetR-family transcriptional regulator	regulation	Cytoplasmic
BP0276	cytB	1383	2	2	0	0.00144613	1.51868	cytochrome B	energy metabolism	Cytoplasmic Membrane	-
BP0471	htrP	693	1	1	0	0.001443	1.50464	3,4-dihydroxy-2-butanone 4-phosphate synthase	cofactor biosynthesis	Cytoplasmic
BP1533	-	693	1	0	1	0.001443	1.50359	putative inner membrane component of binding-protein-dependent transport system	transport/binding proteins	Cytoplasmic Membrane	-
BP2456	alcA	1386	2	2	0	0.001443	1.51959	alcaligin biosynthesis enzyme	adaptation	Cytoplasmic
BP2971	-	693	1	0	1	0.001443	1.50255	putative hydrolase	central/intermediary metabolism	Cytoplasmic
BP3075	-	693	1	1	0	0.001443	1.50151	conserved hypothetical protein	conserved hypothetical	Cytoplasmic
BP3113	-	2079	3	1	2	0.001443	1.52907	putative DNA helicase (Pseudogene)	pseudogenes	ND
BP3729	-	1386	2	0	2	0.001443	1.51842	putative membrane protein	cell surface	Cytoplasmic Membrane	-
BP1619	-	2085	3	2	1	0.00143885	1.5285	hypothetical protein	unknown	Cytoplasmic	-
BP1676	-	1391	2	0	2	0.00143781	1.51798	probable sulfatase (Pseudogene)	pseudogenes (phase-variable)	ND
BP1108	lolD	696	1	0	1	0.00143678	1.50237	lipoprotein releasing system ATP-binding protein	transport/binding proteins	Cytoplasmic Membrane
BP2005	-	696	1	0	1	0.00143678	1.50133	putative lipoprotein	cell surface	Unknown
BP2373	-	1392	2	1	1	0.00143678	1.51789	conserved hypothetical protein	conserved hypothetical	Cytoplasmic
BP2539	-	696	1	0	1	0.00143678	1.5003	integral membrane protein	cell surface	Cytoplasmic Membrane	-
BP2762	xseA	1392	2	1	1	0.00143678	1.51673	exodeoxyribonuclease large subunit	macromolecule degradation	Cytoplasmic
BP2888	-	696	1	0	1	0.00143678	1.49926	putative integral membrane protein	cell surface	Cytoplasmic Membrane
BP1470	-	2091	3	1	2	0.00143472	1.53165	putative iron-sulfur binding protein	miscellaneous	Unknown
BP1980	-	2094	3	1	3	0.00143266	1.53073	probable ATP-dependent DNA helicase	macromolecule synthesis/modification	Cytoplasmic
BP2401	-	698	1	0	1	0.00143266	1.50086	putative coenzyme A transferase subunit (Pseudogene)	pseudogenes	ND
BP2233	-	699	1	1	0	0.00143062	1.5001	hypothetical protein	unknown	Unknown	+
BP3388	-	699	1	1	0	0.00143062	1.49907	phage-related putative membrane protein	unknown	Unknown
BP3610	far1	2103	3	2	1	0.00142653	1.52798	elongation factor G	macromolecule synthesis/modification	Cytoplasmic
BP0832	-	702	1	1	0	0.0014245	1.49887	LysR-family transcriptional regulator	regulation	Cytoplasmic
BP1943	hmsF	2106	3	0	3	0.0014245	1.52706	putative hemin storage protein	adaptation	Unknown
BP3112	-	702	1	0	1	0.0014245	1.49784	putative integrase (Pseudogene)	pseudogenes	ND
BP3326	-	702	1	0	1	0.0014245	1.49682	putative inner membrane protein	cell surface	Unknown
BP3650	-	702	1	1	0	0.0014245	1.49579	putative cytochrome C precursor	energy metabolism	Periplasmic
BP0335	-	703	1	1	0	0.00142248	1.49606	LysR-family transcriptional regulator (Pseudogene)	pseudogenes (phase-variable)	ND
BP3022	murC	1407	2	2	0	0.00142146	1.52109	UDP-N-acetylmuramate--alanine ligase	cell surface	Cytoplasmic
BP0085	bplI	705	1	1	0	0.00141844	1.4966	lipopolysaccharide biosynthesis protein	cell surface	Cytoplasmic Membrane
BP1479	-	705	1	0	1	0.00141844	1.49558	probable ATP-binding component of ABC transporter	transport/binding proteins	Cytoplasmic Membrane
BP2726	-	705	1	0	1	0.00141844	1.49456	putative oxidoreductase	miscellaneous	Cytoplasmic
BP3214	-	1410	2	2	0	0.00141844	1.51505	putative membrane-bound lytic murein transglycosylase D precursor	cell division	Unknown
BP3265	gph	705	1	0	1	0.00141844	1.49354	putative phosphoglycolate phosphatase	miscellaneous	Cytoplasmic
BP1596	glnA	1413	2	2	0	0.00141543	1.51704	glutamine synthetase	amino acid biosynthesis	Cytoplasmic
BP1327	glgX	2121	3	3	0	0.00141443	1.52857	probable glycosyl hydrolase	small molecule degradation	Cytoplasmic
BP2946	-	708	1	0	1	0.00141243	1.49536	putative arsR-family transcriptional regulator	regulation	Unknown
BP0133	glnF	1422	2	0	2	0.00140647	1.52181	RNA polymerase sigma-54 factor	macromolecule synthesis/modification	Cytoplasmic
BP0776	-	711	1	0	1	0.00140647	1.49715	probable GntR-family transcriptional regulator	regulation	Cytoplasmic
BP0918	-	1422	2	0	2	0.00140647	1.52066	conserved hypothetical protein	conserved hypothetical	Cytoplasmic
BP2702	argH	1422	2	1	1	0.00140647	1.51952	argininosuccinate lyase	amino acid biosynthesis	Cytoplasmic
BP3244	-	711	1	0	1	0.00140647	1.49613	putative oxidoreductase	miscellaneous	Cytoplasmic
BP3452	-	711	1	0	1	0.00140647	1.49512	GntR family transcriptional regulator	regulation	Cytoplasmic
BP0761	cyaB	2139	3	1	2	0.00140252	1.51946	cyclolysin secretion ATP-binding protein	virulence-associated genes	Cytoplasmic Membrane	+
BP1741	-	2140	3	2	1	0.00140187	1.51916	putative ABC transporter (Pseudogene)	pseudogenes	ND
BP1580	-	714	1	1	0	0.00140056	1.49587	probable cytochrome C	energy metabolism	Periplasmic
BP1970	pgm	1428	2	0	2	0.00140056	1.5166	phosphoglucomutase	macromolecule synthesis/modification	Cytoplasmic
BP0560	-	715	1	1	0	0.0013986	1.49612	conserved hypothetical protein (Pseudogene)	pseudogenes	ND
BP1416A	marC	715	1	0	1	0.0013986	1.49511	putative multiple antibiotic resistance protein (Pseudogene)	pseudogenes	ND
BP1753	ileS	2862	4	1	3	0.00139762	1.53126	isoleucyl-tRNA synthetase	macromolecule synthesis/modification	Cytoplasmic
BP2928	-	1431	2	2	0	0.00139762	1.51853	putative membrane transport protein	transport/binding proteins	Cytoplasmic Membrane	+
BP0796	-	716	1	0	1	0.00139665	1.49536	putative lipoprotein	cell surface	Cytoplasmic Membrane
BP1261	-	3584	5	2	3	0.00139509	1.52956	conserved hypothetical protein (Pseudogene)	pseudogenes	ND
BP0465	-	1434	2	2	0	0.0013947	1.52045	probable aldehyde dehydrogenase	miscellaneous	Cytoplasmic
BP1184	-	717	1	1	0	0.0013947	1.49561	probable solute-binding protein	transport/binding proteins	Periplasmic	+
BP2360	sdhB	717	1	1	0	0.0013947	1.4946	succinate dehydrogenase iron-sulfur protein	energy metabolism	Cytoplasmic Membrane
BP1051	-	1437	2	1	1	0.00139179	1.51785	probable D-alanyl-D-alanine carboxypeptidase	cell surface	Periplasmic
BP1437	-	720	1	1	0	0.00138889	1.49734	probable class-I glutamine amidotransferase	amino acid biosynthesis	Cytoplasmic
BP1865	-	720	1	1	0	0.00138889	1.49633	GntR-family transcriptional regulator	regulation	Cytoplasmic
BP1871	-	720	1	0	1	0.00138889	1.49532	hypothetical protein (Pseudogene)	pseudogenes	ND
BP3013	-	720	1	1	0	0.00138889	1.49432	hypothetical protein	unknown	Cytoplasmic
BP1207	-	1443	2	2	0	0.001386	1.51715	N-acyl-D-glutamate deacylase	central/intermediary metabolism	Cytoplasmic
BP0609	ctpA	1446	2	0	2	0.00138313	1.51568	putative carboxy-terminal processing protease precursor	macromolecule degradation	Cytoplasmic Membrane
BP2094	-	723	1	1	0	0.00138313	1.49704	putative 3-oxoacyl-CoA or-ACP reductase	miscellaneous	Cytoplasmic
BP3082	-	723	1	1	0	0.00138313	1.49603	putative transport protein ATP-binding	cell surface	Cytoplasmic Membrane
BP2580	-	1449	2	0	3	0.00138026	1.51755	putative GntR-family regulatory protein	regulation	Cytoplasmic
BP1251	-	726	1	1	1	0.00137741	1.49772	putative toxin	virulence-associated genes	Unknown	+
BP1985	-	1452	2	0	2	0.00137741	1.51163	putative oligopeptide transport integral membrane protein	transport/binding proteins	Cytoplasmic Membrane
BP2326	-	726	1	1	0	0.00137741	1.49672	putative polysaccharide deacetylase	macromolecule synthesis/modification	Cytoplasmic
BP3317	-	726	1	1	0	0.00137741	1.49572	putative enoyl-CoA hydratase/isomerase	miscellaneous	Cytoplasmic
BP0884	-	1455	2	2	0	0.00137457	1.51128	probable carboxylase	miscellaneous	Cytoplasmic
BP1091	-	729	1	1	0	0.00137174	1.49739	probable two-component response regulator	regulation	Cytoplasmic
BP2371	prpD	1458	2	0	2	0.00137174	1.51202	2-methylcitrate dehydratase	energy metabolism	Cytoplasmic
BP3824	-	1458	2	0	3	0.00137174	1.51092	putative membrane protein	transport/binding proteins	Cytoplasmic Membrane
BP3158	mmsA	1459	2	1	1	0.0013708	1.51079	putative methylmalonate-semialdehyde dehydrogenase [acylating] (Pseudogene)	pseudogenes	ND	-
BP0430	-	1464	2	2	0	0.00136612	1.50473	short-chain fatty acids transporter	transport/binding proteins	Cytoplasmic Membrane
BP1090	-	1464	2	0	2	0.00136612	1.50364	conserved hypothetical protein	conserved hypothetical	Cytoplasmic
BP2743	-	732	1	1	0	0.00136612	1.49805	putative ABC transport protein, ATP-binding component	transport/binding proteins	Cytoplasmic
BP1828	-	733	1	0	1	0.00136426	1.49727	putative lipoprotein (Pseudogene)	pseudogenes	ND
BP2922	bfrG	2199	3	2	2	0.00136426	1.5209	putative TonB-dependent receptor	virulence-associated genes	Outer Membrane	-
BP3333	pykA	1467	2	1	1	0.00136333	1.50328	pyruvate kinase	energy metabolism	Cytoplasmic
BP0766	gltJ	734	1	0	1	0.0013624	1.49648	glutamate/aspartate transport system permease protein (Pseudogene)	pseudogenes (phase-variable)	ND
BP0406	dnaQ	735	1	0	1	0.00136054	1.4957	DNA polymerase III, epsilon chain	macromolecule synthesis/modification	Cytoplasmic
BP0904	pphA	735	1	0	1	0.00136054	1.49471	serine/threonine protein phosphatase 1	regulation	Unknown
BP1976	gabD	1470	2	2	0	0.00136054	1.50292	succinate-semialdehyde dehydrogenase [NADP+]	small molecule degradation	Cytoplasmic
BP2516	soxA	2940	4	0	4	0.00136054	1.5201	sarcosine oxidase alpha subunit	macromolecule degradation	Cytoplasmic
BP3163	-	1472	2	1	1	0.0013587	1.50268	conserved hypothetical protein	conserved hypothetical	Cytoplasmic
BP0021	-	737	1	0	1	0.00135685	1.49612	probable two-component response regulator (Pseudogene)	pseudogenes (phase-variable)	ND
BP2870	-	1476	2	1	1	0.00135501	1.50219	putative acid CoA ligase	miscellaneous	Cytoplasmic
BP3527	-	738	1	0	1	0.00135501	1.49633	putative tRNA/rRNA methyltransferase	miscellaneous	Cytoplasmic
BP1246	nusA	1479	2	2	0	0.00135227	1.50074	N utilization substance protein A	macromolecule synthesis/modification	Cytoplasmic
BP3812	-	1481	2	0	2	0.00135044	1.49943	putative outer membrane efflux protein	cell surface	Outer Membrane
BP0363	-	741	1	0	1	0.00134953	1.49793	probable extracellular solute-binding protein	transport/binding proteins	Cytoplasmic
BP0619	-	741	1	0	1	0.00134953	1.49694	branched-chain amino acid ABC transporter, ATP-binding protein	transport/binding proteins	Unknown	-
BP2169	-	1487	2	0	2	0.00134499	1.49655	probable cytochrome C oxidase subunit (Pseudogene)	pseudogenes	ND	+/-
BP0233	-	744	1	0	1	0.00134409	1.49951	GntR family transcriptional regulator	regulation	Cytoplasmic
BP2434	mucD	1488	2	0	2	0.00134409	1.49643	serine protease	macromolecule degradation	Periplasmic
BP3819	-	744	1	0	1	0.00134409	1.49852	hypothetical protein	unknown	Unknown
BP2738	bapC	2987	4	3	1	0.00133914	1.515	autotransporter (pseudogene)	pseudogenes	Outer Membrane	+
BP0624	-	1494	2	0	2	0.00133869	1.50096	putative substrate-CoA ligase	miscellaneous	Cytoplasmic	-
BP1167	-	747	1	0	1	0.00133869	1.50009	putative adolase	miscellaneous	Cytoplasmic
BP2303	-	1494	2	2	0	0.00133869	1.4999	putative aldehyde dehydrogenase	miscellaneous	Cytoplasmic
BP2554	fabG	747	1	0	1	0.00133869	1.4991	probable 3-oxoacyl-[acyl-carrier protein] reductase	cofactor biosynthesis	Cytoplasmic
BP2959	-	747	1	0	1	0.00133869	1.49811	putative integral membrane protein	cell surface	Unknown
BP2003	-	2244	3	1	2	0.0013369	1.51692	putative exported protein	cell surface	Unknown
BP2734	-	1498	2	0	2	0.00133511	1.50148	putative chelatase (Pseudogene)	pseudogenes (phase-variable)	Cytoplasmic
BP0691	-	750	1	0	1	0.00133333	1.50064	probable cytochrome C (pseudogene)	pseudogenes	ND
BP1731	ugpQ	750	1	0	1	0.00133333	1.49966	glycerophosphoryl diester phosphodiesterase	small molecule degradation	Cytoplasmic
BP2854	-	750	1	0	1	0.00133333	1.49867	probable short chain dehydrogenase	central/intermediary metabolism	Cytoplasmic
BP2905	glcD	1500	2	0	2	0.00133333	1.50227	glycolate oxidase subunit	central/intermediary metabolism	Cytoplasmic	-
BP0857	bfrE	2259	3	0	3	0.00132802	1.51107	probable TonB-dependent receptor for iron transport	virulence-associated genes	Outer Membrane	+
BP1534	-	753	1	0	1	0.00132802	1.5002	putative ATP-binding component of ABC transporter	transport/binding proteins	Cytoplasmic Membrane	-
BP1724	-	753	1	0	1	0.00132802	1.49921	putative exported protein	cell surface	Unknown
BP2841	-	753	1	0	1	0.00132802	1.49823	putative short-chain dehydrogenase	central/intermediary metabolism	Cytoplasmic	+
BP3594	metH	3770	5	2	3	0.00132626	1.52031	5-methyltetrahydrofolate--homocysteine methyltransferase	amino acid biosynthesis	Cytoplasmic
BP0358	-	1509	2	0	2	0.00132538	1.50631	putative membrane protein	cell surface	Cytoplasmic Membrane
BP1103	-	756	1	1	0	0.00132275	1.49974	probable short chain dehydrogenase	miscellaneous	Cytoplasmic
BP1401	fla AII.3	756	1	0	1	0.00132275	1.49876	flagellar assembly protein FliH	cell processes	Cytoplasmic
BP2383	-	756	1	0	1	0.00132275	1.49778	conserved hypothetical protein	conserved hypothetical	Unknown
BP0190	-	2271	3	3	0	0.001321	1.50295	probable orn/arg/lys decarboxylase	small molecule degradation	Cytoplasmic
BP2594	-	1515	2	1	1	0.00132013	1.50438	ABC transport protein, solute binding component	transport/binding proteins	Periplasmic
BP1128	fabG	759	1	1	0	0.00131752	1.49927	3-oxoacyl-[acyl-carrier protein] reductase	fatty acid metabolism	Cytoplasmic
BP1340	-	759	1	0	1	0.00131752	1.49829	conserved hypothetical protein	conserved hypothetical	Cytoplasmic
BP1899	-	759	1	0	1	0.00131752	1.49732	putative transcriptional regulator	regulation	Cytoplasmic
BP2583	-	759	1	1	0	0.00131752	1.49634	hypothetical protein	unknown	Unknown
BP2770	-	759	1	1	0	0.00131752	1.49536	probable short-chain dehydrogenase	central/intermediary metabolism	Cytoplasmic
BP1102	asuD	1521	2	1	1	0.00131492	1.5035	lysyl-tRNA synthetase	macromolecule synthesis/modification	Cytoplasmic
BP2157	acoD	1521	2	1	1	0.00131492	1.50246	aldehyde dehydrogenase	central/intermediary metabolism	Cytoplasmic
BP2204	-	762	1	0	1	0.00131234	1.49684	putative outer membrane (scaffolding) protein	cell surface	Unknown
BP1064	maeB	2289	3	2	1	0.00131062	1.5006	NADP-dependent malic enzyme	central/intermediary metabolism	Cytoplasmic
BP3444	aat	763	1	0	1	0.00131062	1.49603	putative leucyl/phenylalanyl-tRNA--protein transferase (Pseudogene)	pseudogenes (phase-variable)	ND
BP3456	maeB	2289	3	1	2	0.00131062	1.49953	NADP-dependent malic enzyme	central/intermediary metabolism	Cytoplasmic
BP2749	putA	3822	5	2	3	0.00130822	1.51884	bifunctional proline oxidoreductase/transcriptional repressor	small molecule degradation	Cytoplasmic
BP2061	-	765	1	0	1	0.00130719	1.49636	putative gntR-family transcriptional regulator	regulation	Cytoplasmic
BP2088	-	765	1	1	0	0.00130719	1.49539	putative ABC-transporter permease component (pseudogene)	pseudogenes	ND
BP2323	-	765	1	0	1	0.00130719	1.49442	conserved hypothetical membrane protein	conserved hypothetical	Cytoplasmic Membrane
BP3605	-	765	1	0	1	0.00130719	1.49345	conserved hypothetical protein	unknown	Cytoplasmic
BP3681	glcC	766	1	0	1	0.00130548	1.49361	GntR-family transcriptional regulator (pseudogene)	pseudogenes	ND
BP1383	flaT	1533	2	1	1	0.00130463	1.5017	flagellar hook-associated protein 3	cell processes	Extracellular
BP2599	-	1533	2	1	1	0.00130463	1.50066	putative GntR-family transcriptional regulator	regulation	Unknown
BP1362	-	767	1	0	1	0.00130378	1.4928	putative amino-acid ABC transporter, ATP-binding protein	transport/binding proteins	Cytoplasmic Membrane	+
BP3045	-	767	1	0	1	0.00130378	1.49184	putative exported protein (Pseudogene)	pseudogenes	ND
BP3162	-	1541	2	1	1	0.00129786	1.49841	putative ABC transpoter ATP-binding protein (pseudogene)	pseudogenes	ND
BP1581	-	771	1	0	1	0.00129702	1.49536	putative oxidoreductase	miscellaneous	Unknown	-
BP1951	-	771	1	0	1	0.00129702	1.49439	putative ATP-binding component of ABC transporter	transport/binding proteins	Cytoplasmic Membrane
BP2268	-	1542	2	1	1	0.00129702	1.49825	methyl-accepting chemotaxis protein	cell processes	Cytoplasmic Membrane
BP3675	-	771	1	0	1	0.00129702	1.49343	ABC transport system permease protein	transport/binding proteins	Cytoplasmic Membrane
BP3676	-	771	1	1	0	0.00129702	1.49246	ABC transporter ATP-binding protein	transport/binding proteins	Cytoplasmic Membrane
BP1266	parC	2316	3	2	1	0.00129534	1.50066	topoisomerase IV subunit A	macromolecule synthesis/modification	Cytoplasmic
BP2292	-	1545	2	2	0	0.0012945	1.49984	putative transcriptional regulator	regulation	Cytoplasmic
BP1002	envM	774	1	0	1	0.00129199	1.49484	enoyl-[acyl-carrier-protein] reductase [NADH]	fatty acid metabolism	Cytoplasmic Membrane	+
BP1434	-	774	1	0	1	0.00129199	1.49388	putative RNA methyltransferase	macromolecule synthesis/modification	Cytoplasmic
BP1709	-	774	1	0	1	0.00129199	1.49291	putative permease of ABC transporter	transport/binding proteins	Cytoplasmic Membrane	+
BP1841	trmD	774	1	1	0	0.00129199	1.49195	tRNA (guanine-N1)-methyltransferase	macromolecule synthesis/modification	Cytoplasmic
BP2566	-	774	1	0	1	0.00129199	1.49099	putative exported endonulease	macromolecule degradation	Extracellular
BP3838	-	774	1	1	0	0.00129199	1.49004	ubiE/COQ5 methyltransferase family protein	miscellaneous	Cytoplasmic
BP0161	ubiE	777	1	1	0	0.001287	1.49144	ubiquinone/menaquinone biosynthesis methyltransferase	cofactor biosynthesis	Cytoplasmic
BP0279	-	777	1	1	0	0.001287	1.49048	conserved hypothetical protein	conserved hypothetical	Cytoplasmic
BP1068	phoT	777	1	1	0	0.001287	1.48952	phosphate transport ATP-binding protein	central/intermediary metabolism	Cytoplasmic Membrane	-
BP1297	-	777	1	1	0	0.001287	1.48857	putative lipoate-protein ligase A	cofactor biosynthesis	Cytoplasmic
BP1606	fpr	777	1	1	0	0.001287	1.48762	ferredoxin--NADP reductase	energy metabolism	Cytoplasmic
BP2013	-	777	1	0	1	0.001287	1.48666	conserved hypothetical protein	conserved hypothetical	Unknown
BP2334	-	3885	5	2	3	0.001287	1.50176	putative ATP-dependent helicase	macromolecule synthesis/modification	Cytoplasmic
BP2396	-	1554	2	1	1	0.001287	1.49434	putative binding-protein-dependent transport periplasmic protein	transport/binding proteins	Periplasmic	+
BP3561	-	777	1	1	0	0.001287	1.48571	putative peptidyl-prolyl cis-trans isomerase	cell surface	Periplasmic	+
BP2722	-	2337	3	2	1	0.0012837	1.50345	putative membrane transport ATPase	transport/binding proteins	Cytoplasmic Membrane	-
BP0464	idnO	780	1	0	1	0.00128205	1.48805	gluconate 5-dehydrogenase	small molecule degradation	Cytoplasmic
BP1060	ubiD	1560	2	2	0	0.00128205	1.49542	3-octaprenyl-4-hydroxybenzoate carboxy-lyase	cofactor biosynthesis	Cytoplasmic
BP1163	-	780	1	1	0	0.00128205	1.4871	probable short-chain dehydrogenase	miscellaneous	Cytoplasmic
BP1535	-	1560	2	1	1	0.00128205	1.4944	putative thiamine-pyrophosphate-requiring enzyme	miscellaneous	Cytoplasmic
BP3848	-	780	1	0	1	0.00128205	1.48615	putative enoyl-CoA hydratase/isomerase	miscellaneous	Cytoplasmic
BP1005	-	2349	3	0	3	0.00127714	1.50272	conserved hypothetical protein	conserved hypothetical	Unknown
BP1902	ssyA	783	1	0	1	0.00127714	1.48752	inositol-1-monophosphatase	miscellaneous	Cytoplasmic
BP3122	-	783	1	0	1	0.00127714	1.48657	putative membrane protein	cell surface	Cytoplasmic Membrane
BP0417	-	786	1	1	0	0.00127226	1.48887	probable enoyl-CoA hydratase	small molecule degradation	Cytoplasmic
BP0627	-	786	1	0	1	0.00127226	1.48792	probable enoyl-CoA hydratase/isomerase	miscellaneous	Cytoplasmic	-
BP1378	fla FVII	786	1	0	1	0.00127226	1.48698	flagellar basal-body rod protein FlgG	cell processes	Extracellular
BP1436	pps	2364	3	2	1	0.00126904	1.50097	phosphoenolpyruvate synthase	central/intermediary metabolism	Cytoplasmic
BP0343	bhuV	789	1	0	1	0.00126743	1.48926	putative ATP-binding component of hemin transport system	adaptation	Cytoplasmic Membrane
BP1256	-	789	1	0	1	0.00126743	1.48831	putative carboxymethylenebutenolidase	central/intermediary metabolism	Unknown	-
BP1389	flaP	789	1	0	1	0.00126743	1.48737	flagellar biosynthetic protein FliR	cell processes	Cytoplasmic Membrane
BP1829	-	1578	2	0	2	0.00126743	1.49647	lipoprotein	cell surface	Outer Membrane	+
BP2112	-	789	1	1	0	0.00126743	1.48642	putative oxidoreductase	miscellaneous	ND
BP2643	glpR	789	1	0	1	0.00126743	1.48548	glycerol-3-phosphate regulon repressor protein	regulation	Cytoplasmic
BP3044	lgt	789	1	1	0	0.00126743	1.48454	prolipoprotein diacylglyceryl transferase	macromolecule synthesis/modification	Cytoplasmic Membrane
BP1603	-	791	1	0	1	0.00126422	1.48574	probable ATP-binding component of ABC transporter (Pseudogene)	pseudogenes	ND
BP3329	-	2373	3	1	2	0.00126422	1.49602	putative outer membrane (permeability) protein	cell surface	Outer Membrane
BP1144	tex	2376	3	2	1	0.00126263	1.49302	transcription accessory protein	macromolecule synthesis/modification	Cytoplasmic
BP1485	-	1584	2	0	2	0.00126263	1.49745	putative membrane protein	cell surface	Unknown
BP1532	-	792	1	0	1	0.00126263	1.48586	putative amino acid-binding periplasmic protein	transport/binding proteins	Periplasmic	-
BP2511	-	792	1	0	1	0.00126263	1.48492	putative hydrolase	miscellaneous	Cytoplasmic
BP3702	-	792	1	0	1	0.00126263	1.48399	GntR-family transcriptional regulator	regulation	Cytoplasmic
BP0284	-	1587	2	1	1	0.00126024	1.49692	probable extracellular solute-binding protein, family 5	transport/binding proteins	Periplasmic
BP0229	-	794	1	0	1	0.00125945	1.48423	beta-D-hydroxybutyrate dehydrogenase	miscellaneous	Cytoplasmic
BP0308	-	794	1	1	0	0.00125945	1.4833	probable short chain dehydrogenase (Pseudogene)	pseudogenes (phase-variable)	ND
BP0056	gltJ	795	1	1	0	0.00125786	1.48342	glutamate/aspartate transport system permease protein	transport/binding proteins	Cytoplasmic Membrane	-
BP1074	-	795	1	1	0	0.00125786	1.48249	conserved hypothetical protein	conserved hypothetical	Cytoplasmic	-
BP1431	lpxA	795	1	0	1	0.00125786	1.48155	acyl-[acyl-carrier-protein]--UDP-N-acetylglucos amine O-acyltransferase	macromolecule synthesis/modification	Cytoplasmic
BP1702	-	795	1	0	1	0.00125786	1.48062	probable enoyl-CoA hydratase/isomerase	miscellaneous	Cytoplasmic
BP1875	-	795	1	1	0	0.00125786	1.47969	conserved hypothetical protein	conserved hypothetical	Cytoplasmic
BP3416	purH	1590	2	0	2	0.00125786	1.49739	bifunctional purine biosynthesis protein	ribonucleotide biosynthesis	Cytoplasmic
BP2624	guaA	1593	2	2	0	0.00125549	1.49587	GMP synthase [glutamine-hydrolyzing]	ribonucleotide biosynthesis	Cytoplasmic
BP1352	-	798	1	0	1	0.00125313	1.48191	conserved hypothetical protein	conserved hypothetical	Cytoplasmic Membrane
BP2307	-	1599	2	1	1	0.00125078	1.49579	conserved ATP-binding protein	miscellaneous	Unknown
BP2913	-	800	1	0	1	0.00125	1.48122	conserved hypothetical protein	unknown	Unknown
BP0119	-	801	1	0	1	0.00124844	1.48133	inner membrane component of binding-protein-dependent transport system	transport/binding proteins	Cytoplasmic Membrane
BP1211	-	801	1	0	1	0.00124844	1.4804	putative exported protein	cell surface	Unknown
BP2662	-	801	1	1	0	0.00124844	1.47948	putative aldolase	miscellaneous	Cytoplasmic	-
BP3213	gloB	801	1	1	0	0.00124844	1.47855	probable hydroxyacylglutathione hydrolase	miscellaneous	Cytoplasmic
BP3310	paaH	801	1	1	0	0.00124844	1.47763	putative 3-hydroxyacyl-CoA dehydrogenase (pseudogene)	pseudogenes	ND
BP3531	tonB	801	1	1	0	0.00124844	1.47671	siderophore-mediated iron transport protein	adaptation	Unknown
BP0835	-	804	1	1	0	0.00124378	1.47613	putative membrane protein	cell surface	Cytoplasmic Membrane	+
BP2592	-	804	1	0	1	0.00124378	1.47521	ABC transport protein inner membrane component	transport/binding proteins	Cytoplasmic Membrane
BP2651	-	804	1	0	1	0.00124378	1.47429	conserved hypothetical protein	conserved hypothetical	Unknown
BP3052	-	1608	2	1	1	0.00124378	1.49811	putative gamma-glutamyltranspeptidase	miscellaneous	Periplasmic
BP2392	-	805	1	1	0	0.00124224	1.47349	putative transport protein (pseudogene)	pseudogenes	ND
BP0613	-	807	1	0	1	0.00123916	1.47462	probable transcriptional regulator	regulation	Cytoplasmic
BP2063	-	807	1	1	0	0.00123916	1.47371	conserved hypothetical protein	miscellaneous	Cytoplasmic
BP2071	-	807	1	0	1	0.00123916	1.47279	putative molybdenum-binding protein	transport/binding proteins	Cytoplasmic
BP2939	-	807	1	0	1	0.00123916	1.47188	putative LysR-family transcriptional regulator	regulation	Cytoplasmic
BP2860	-	2427	3	0	3	0.00123609	1.49654	probable cation-transporting ATPase	transport/binding proteins	Cytoplasmic Membrane	+
BP0398	-	1620	2	0	2	0.00123457	1.50078	putative membrane protein	cell surface	Cytoplasmic Membrane	+
BP0886	-	810	1	0	1	0.00123457	1.47403	conserved hypothetical protein	conserved hypothetical	Unknown
BP2509	dapB	810	1	0	1	0.00123457	1.47312	dihydrodipicolinate reductase	amino acid biosynthesis	Cytoplasmic
BP1453	carB	3243	4	1	3	0.00123343	1.49736	carbamoyl-phosphate synthase large chain	amino acid biosynthesis	Unknown
BP3461	-	1622	2	1	1	0.00123305	1.49843	bacterial extracellular solute-binding protein (pseudogene)	pseudogenes	ND
BP1927	-	1625	2	2	0	0.00123077	1.49687	conserved hypothetical protein (Pseudogene)	pseudogenes	ND
BP0145	-	813	1	1	0	0.00123001	1.47434	putative enoyl-CoA hydratase/isomerase	miscellaneous	Cytoplasmic
BP2093	-	813	1	0	1	0.00123001	1.47343	enoyl-CoA hydratase/isomerase-like protein	miscellaneous	Cytoplasmic
BP2640	-	813	1	0	1	0.00123001	1.47252	putative ABC transport protein, inner membrane component	transport/binding proteins	Cytoplasmic Membrane
BP3747	-	813	1	1	0	0.00123001	1.47161	conserved hypothetical protein	conserved hypothetical	Periplasmic
BP0172	miaD	1632	2	1	1	0.00122549	1.49649	peptide chain release factor 3	macromolecule synthesis/modification	Cytoplasmic
BP0178	-	816	1	1	0	0.00122549	1.47191	putative lipoprotein	unknown	Unknown
BP0727	-	816	1	0	1	0.00122549	1.471	probable transcriptional regulator	regulation	Cytoplasmic
BP0834	-	816	1	1	0	0.00122549	1.4701	probable DNA repair exonuclease	macromolecule synthesis/modification	Unknown
BP0923	-	816	1	1	0	0.00122549	1.46919	conserved hypothetical protein	conserved hypothetical	Cytoplasmic
BP1320	-	816	1	1	0	0.00122549	1.46829	conserved hypothetical protein	conserved hypothetical	Cytoplasmic	+
BP3764	-	816	1	0	1	0.00122549	1.46739	putative ABC-2 type transporter protein	transport/binding proteins	Cytoplasmic Membrane
BP3854	-	816	1	1	0	0.00122549	1.46649	ABC transporter ATP-binding protein	transport/binding proteins	Cytoplasmic Membrane
BP2591	-	1635	2	2	0	0.00122324	1.49687	ABC transport protein, ATP-binding component	transport/binding proteins	Cytoplasmic Membrane
BP1835	-	819	1	0	1	0.001221	1.46588	putative exported protein	cell surface	Unknown
BP1990	-	819	1	1	0	0.001221	1.46499	putative membrane protein	cell surface	Cytoplasmic Membrane
BP3672	-	819	1	1	0	0.001221	1.46409	hypothetical protein	unknown	Unknown	-
BP0429	-	1641	2	1	1	0.00121877	1.49375	delta-1-pyrroline-5-carboxylate dehydrogenase precursor	amino acid biosynthesis	Cytoplasmic
BP0123	-	822	1	0	1	0.00121655	1.46617	putative cAMP phosphodiesterase	small molecule degradation	Cytoplasmic
BP0626	-	822	1	0	1	0.00121655	1.46527	probable 2-oxo acid dehydrogenases acyltransferase (pseudogene)	miscellaneous	ND	-
BP1745	-	822	1	1	0	0.00121655	1.46438	putative exported protein	cell surface	Unknown
BP1764	dapD	822	1	0	1	0.00121655	1.46348	2,3,4,5-tetrahydropyridine-2-carboxylate N-succinyltransferase	central/intermediary metabolism	Cytoplasmic
BP2084	-	822	1	1	0	0.00121655	1.46259	conserved hypothetical protein	conserved hypothetical	Cytoplasmic
BP2114	-	822	1	1	0	0.00121655	1.4617	putative hydrolase	miscellaneous	Cytoplasmic
BP3020	ftsQ	822	1	0	1	0.00121655	1.46081	putative cell division protein FtsQ	cell division	Unknown
BP2117	-	823	1	0	1	0.00121507	1.46002	putative transcriptional regulator (pseudogene)	pseudogenes (phase-variable)	ND
BP0813	-	825	1	1	0	0.00121212	1.46109	probable short-chain dehydrogenase	miscellaneous	Cytoplasmic
BP1094	livG	825	1	0	1	0.00121212	1.4602	high-affinity branched-chain amino acid transport ATP-binding protein	transport/binding proteins	Cytoplasmic
BP1974	-	825	1	0	1	0.00121212	1.45932	putative Sir2-like regulatory protein	regulation	Cytoplasmic
BP2678	-	1653	2	1	1	0.00120992	1.49041	putative oxidoreductase	miscellaneous	Cytoplasmic	-
BP3526	rnr	2481	3	1	2	0.00120919	1.49514	putative ribonuclease R	macromolecule degradation	Cytoplasmic
BP0915	-	828	1	0	1	0.00120773	1.46047	probable inner membrane component of binding-protein-dependent transport system	transport/binding proteins	Cytoplasmic Membrane
BP2449	-	828	1	1	0	0.00120773	1.45959	putative exported hydrolase	central/intermediary metabolism	Cytoplasmic
BP3482	-	828	1	1	0	0.00120773	1.4587	putative transcriptional regulator	regulation	Cytoplasmic
BP3550	-	828	1	1	0	0.00120773	1.45782	AraC-family regulatory protein	regulation	Cytoplasmic
BP0336	-	831	1	0	1	0.00120337	1.45457	putative exported protein (pseudogene)	unknown	ND
BP1061	-	831	1	0	1	0.00120337	1.45369	putative transglycosylase	miscellaneous	Unknown	-
BP3453	-	1662	2	1	1	0.00120337	1.4867	putative acetolactate synthase large subunit	miscellaneous	Cytoplasmic
BP0463	-	834	1	0	1	0.00119904	1.4557	ABC transporter, permease component	transport/binding proteins	Cytoplasmic Membrane
BP1898	-	834	1	0	1	0.00119904	1.45482	putative membrane protein	cell surface	Cytoplasmic Membrane
BP3459	-	834	1	1	0	0.00119904	1.45395	binding-protein-dependent transport systems inner membrane component	transport/binding proteins	Cytoplasmic Membrane
BP3586	-	834	1	0	1	0.00119904	1.45307	conserved hypothetical protein	conserved hypothetical	Cytoplasmic
BP3668	-	834	1	1	0	0.00119904	1.4522	transcriptional regulator	regulation	Cytoplasmic
BP3687	-	834	1	1	0	0.00119904	1.45133	putative dihydrodipicolinate synthase	amino acid biosynthesis	Cytoplasmic	+
BP0488	-	837	1	0	1	0.00119474	1.45332	transcriptional regulator	regulation	Cytoplasmic
BP0591	-	837	1	1	0	0.00119474	1.45245	oxidoreductase, medium chain	miscellaneous	Cytoplasmic	-
BP1463	-	837	1	1	0	0.00119474	1.45157	putative lipoprotein	cell surface	Unknown
BP3757	-	837	1	0	1	0.00119474	1.45071	putative ABC transporter, ATP-binding protein	transport/binding proteins	Cytoplasmic Membrane
BP3066	-	839	1	1	0	0.0011919	1.45173	putative methylenetetrahydrofolate reductase	amino acid biosynthesis	Cytoplasmic
BP2907	fhaL	12591	15	4	11	0.00119133	1.45065	adhesin	virulence-associated genes	Outer Membrane	+
BP2295	-	840	1	0	1	0.00119048	1.45181	putative integral membrane transport protein	transport/binding proteins	Cytoplasmic Membrane
BP3131	-	1680	2	1	1	0.00119048	1.48491	putative oxygenase	miscellaneous	Cytoplasmic	-
BP3270	-	840	1	1	0	0.00119048	1.45094	putative thiol:disulphide interchange protein (periplasmic)	macromolecule synthesis/modification	Periplasmic
BP3696	-	840	1	0	1	0.00119048	1.45008	putative exported protein	cell surface	Periplasmic
BP2001	-	843	1	0	1	0.00118624	1.45203	putative lipoprotein	cell surface	Unknown
BP2788	-	1689	2	1	1	0.00118413	1.48303	hypothetical protein	miscellaneous	Cytoplasmic
BP3043	ilvD	1689	2	1	2	0.00118413	1.4821	dihydroxy-acid dehydratase	amino acid biosynthesis	Cytoplasmic
BP0136	-	845	1	0	1	0.00118343	1.45304	putative integral membrane protein (Pseudogene)	pseudogenes	ND
BP0495	-	1692	2	1	1	0.00118203	1.47685	probable inner-membrane protein	cell surface	Cytoplasmic Membrane
BP1116	-	846	1	1	0	0.00118203	1.45138	conserved hypothetical protein	conserved hypothetical	Cytoplasmic
BP1591	-	1692	2	1	1	0.00118203	1.47593	methyl-accepting chemotaxis protein	cell processes	Cytoplasmic Membrane
BP2143	-	1692	2	1	1	0.00118203	1.47501	putative sulfate transporter	transport/binding proteins	Cytoplasmic Membrane
BP2525	-	846	1	0	1	0.00118203	1.45052	putative membrane protein	cell surface	Cytoplasmic Membrane
BP2527	-	846	1	0	1	0.00118203	1.44965	putative secretory protein	cell surface	Unknown
BP1458	-	1695	2	1	1	0.00117994	1.47348	probable permease component of ABC transporter	transport/binding proteins	Cytoplasmic Membrane
BP0016	rpoC	4245	5	1	4	0.00117786	1.47335	DNA-directed RNA polymerase beta chain	macromolecule synthesis/modification	Cytoplasmic
BP0126	-	849	1	1	0	0.00117786	1.45158	ABC transporter, permease protein	transport/binding proteins	Cytoplasmic Membrane
BP1975	-	852	1	1	0	0.00117371	1.45263	putative inositol monophosphatase	miscellaneous	Cytoplasmic
BP3762	-	854	1	0	1	0.00117096	1.45361	probable ATP-binding ABC transporter protein (pseudogene)	pseudogenes (phase-variable)	ND
BP1233	-	855	1	0	1	0.00116959	1.45367	putative tryptophan oxygenase	small molecule degradation	Cytoplasmic
BP1321	pdxK	855	1	0	1	0.00116959	1.45281	pyridoxine kinase	central/intermediary metabolism	Cytoplasmic	+
BP1860	ilvG	1710	2	0	2	0.00116959	1.47219	acetolactate synthase large subunit	amino acid biosynthesis	Cytoplasmic
BP2115	-	855	1	0	1	0.00116959	1.45195	conserved hypothetical protein	conserved hypothetical	Cytoplasmic
BP3072	-	855	1	0	1	0.00116959	1.45109	putative acyltransferase	cell surface	Cytoplasmic Membrane
BP3254	-	855	1	0	1	0.00116959	1.45023	putative formyltetrahydrofolate deformylase	ribonucleotide biosynthesis	Cytoplasmic
BP3500	-	1710	2	1	1	0.00116959	1.47128	putative dehydrogenase	conserved hypothetical	Cytoplasmic Membrane	-
BP0703	-	1713	2	1	1	0.00116754	1.46614	N-terminal region of TonB dependent receptor protein (Pseudogene)	pseudogenes	ND
BP1226	-	1715	2	1	1	0.00116618	1.46663	putative exported protein (pseudogene)	pseudogenes (phase-variable)	ND	-
BP0789	ilvI	1716	2	0	2	0.0011655	1.46642	acetolactate synthase large subunit	amino acid biosynthesis	Cytoplasmic
BP1424	cds	858	1	0	1	0.0011655	1.45212	phosphatidate cytidylyltransferase	macromolecule synthesis/modification	Cytoplasmic Membrane
BP0286	-	861	1	1	0	0.00116144	1.45313	probable transcriptional regulator	regulation	Cytoplasmic
BP0651	dld	1722	2	0	2	0.00116144	1.46071	D-lactate dehydrogenase	energy metabolism	Cytoplasmic Membrane
BP0710	-	861	1	1	0	0.00116144	1.45227	putative endonuclease/exonuclease/phosphatase family protein	miscellaneous	Cytoplasmic
BP0925	-	861	1	0	1	0.00116144	1.45141	putative fumarylacetoacetate-family hydrolase	miscellaneous	Cytoplasmic
BP1178	-	864	1	0	1	0.00115741	1.45327	putative membrane protein	cell surface	Cytoplasmic Membrane
BP2021	acnB	2592	3	1	2	0.00115741	1.45894	putative aconitate hydratase	energy metabolism	Cytoplasmic
BP2278	-	864	1	0	1	0.00115741	1.45241	putative transcriptional regulator	regulation	Cytoplasmic
BP0950	rpsA	1731	2	0	2	0.0011554	1.4562	30S ribosomal protein S1	ribosome constituents	ND
BP2638	-	1731	2	0	2	0.0011554	1.45532	putative exported protein	cell surface	Periplasmic
BP3348	drpA	1731	2	2	0	0.0011554	1.45444	prolyl-tRNA synthetase	macromolecule synthesis/modification	Cytoplasmic
BP2220	-	2597	3	1	2	0.00115518	1.4573	conserved inner membrane protein	cell surface	Cytoplasmic Membrane	+
BP1417	glnD	2598	3	0	3	0.00115473	1.45697	[protein-PII] uridylyltransferase	amino acid biosynthesis	Cytoplasmic
BP0752	-	867	1	0	1	0.0011534	1.45426	LysR-family transcriptional regulator	regulation	Cytoplasmic
BP1344	-	2601	3	2	1	0.0011534	1.45511	autotransporter	virulence-associated genes	Outer Membrane
BP3316	copB	867	1	1	0	0.0011534	1.4534	copper resistance protein	adaptation	Outer Membrane
BP0345	bhuT	870	1	0	1	0.00114943	1.45438	putative hemin binding protein	adaptation	Periplasmic
BP2426	-	870	1	1	0	0.00114943	1.45352	conserved hypothetical protein	unknown	Unknown
BP3705	-	870	1	1	0	0.00114943	1.45267	ABC transporter ATP-binding protein	transport/binding proteins	Cytoplasmic Membrane	-
BP0690	-	873	1	1	0	0.00114548	1.45448	conserved hypothetical protein	conserved hypothetical	Unknown
BP2332	dnaE	3492	4	3	1	0.00114548	1.45283	DNA polymerase III alpha subunit	macromolecule synthesis/modification	Cytoplasmic
BP1876	bvgR	876	1	1	0	0.00114155	1.45373	regulatory protein BvgR	virulence-associated genes	Unknown	+
BP2151	-	876	1	0	1	0.00114155	1.45288	putative oxidoreductase	miscellaneous	Cytoplasmic
BP2896	-	876	1	0	1	0.00114155	1.45203	putative hydrolase	miscellaneous	Cytoplasmic
BP3740	coIII	876	1	1	0	0.00114155	1.45118	putative cytochrome c oxidase, subunit III	energy metabolism	Cytoplasmic Membrane	-
BP0252	ggt	1755	2	0	2	0.0011396	1.4529	gamma-glutamyltranspeptidase	cofactor biosynthesis	Periplasmic
BP1326	-	1755	2	1	1	0.0011396	1.45203	probable alpha amylase	small molecule degradation	Cytoplasmic
BP1095	livH	879	1	1	0	0.00113766	1.45127	high-affinity branched-chain amino acid transport system permease protein	transport/binding proteins	Cytoplasmic Membrane
BP1420	tsf	879	1	1	0	0.00113766	1.45043	elongation factor Ts	macromolecule synthesis/modification	Cytoplasmic
BP1570	dapA	879	1	0	1	0.00113766	1.44958	dihydrodipicolinate synthase	amino acid biosynthesis	Cytoplasmic
BP2606	-	879	1	0	1	0.00113766	1.44874	putative exported protein	cell surface	Unknown
BP3207	-	879	1	0	1	0.00113766	1.44789	putative fatty acid desaturase	miscellaneous	Cytoplasmic Membrane
BP1282	ugpA	882	1	1	0	0.00113379	1.44966	sn-glycerol-3-phosphate transport system, permease protein	transport/binding proteins	Cytoplasmic Membrane
BP2694	-	882	1	0	1	0.00113379	1.44882	LysR-family transcriptional regulator	regulation	Cytoplasmic
BP3429	-	882	1	0	1	0.00113379	1.44798	putative branched-chain amino acid transport permease	transport/binding proteins	Cytoplasmic Membrane
BP3853	-	882	1	1	0	0.00113379	1.44714	ABC transporter permease protein	transport/binding proteins	Cytoplasmic Membrane
BP0333	-	885	1	0	1	0.00112994	1.44806	metallo-beta-lactamase family protein	miscellaneous	Cytoplasmic
BP2152	-	885	1	1	0	0.00112994	1.44722	putative lysR-family transcriptional regulator	regulation	Cytoplasmic
BP2404	-	885	1	1	0	0.00112994	1.44638	conserved hypothetical protein	conserved hypothetical	Cytoplasmic	-
BP2713	-	885	1	1	0	0.00112994	1.44554	putative hydrolase	miscellaneous	Unknown
BP3096	-	885	1	0	1	0.00112994	1.4447	putative hydrolase	miscellaneous	Unknown	+
BP3290	-	885	1	0	1	0.00112994	1.44387	hypothetical protein	unknown	Unknown	-
BP3276	-	1773	2	1	1	0.00112803	1.45159	conserved hypothetical protein	conserved hypothetical	Unknown	+
BP0265	-	887	1	0	1	0.0011274	1.44475	probable LysR-family transcriptional regulator (Pseudogene)	pseudogenes	ND
BP1038	corC	888	1	0	1	0.00112613	1.44478	magnesium and cobalt efflux protein	transport/binding proteins	Cytoplasmic Membrane
BP1539	-	888	1	0	1	0.00112613	1.44394	probable LysR-familyt ranscriptional regulator	regulation	Cytoplasmic
BP1614	-	888	1	0	1	0.00112613	1.44311	probable LysR family transcriptional regulator	regulation	Cytoplasmic
BP2493	-	888	1	0	1	0.00112613	1.44228	putative ATP-binding protein	miscellaneous	Cytoplasmic
BP3822	-	888	1	1	0	0.00112613	1.44144	conserved hypothetical protein	conserved hypothetical	Cytoplasmic
BP0300	-	891	1	0	1	0.00112233	1.44317	putative esterase	miscellaneous	Unknown
BP0643	-	891	1	0	1	0.00112233	1.44234	LysR-family transcriptional regulator	regulation	Cytoplasmic
BP2408	-	891	1	0	1	0.00112233	1.44151	putative integral membrane protein	cell surface	Cytoplasmic Membrane
BP2208	-	2675	3	2	1	0.0011215	1.45207	putative DNA polymerase III alpha chain (pseudogene)	pseudogenes	ND
BP2641	-	892	1	0	1	0.00112108	1.4407	putative ABC transport protein, inner membrane component (pseudogene)	pseudogenes (phase-variable)	ND
BP0045	-	894	1	1	0	0.00111857	1.44074	putative membrane protein	cell surface	Cytoplasmic Membrane
BP0115	argS	1788	2	1	1	0.00111857	1.45423	arginyl-tRNA synthetase	macromolecule synthesis/modification	Cytoplasmic
BP0944	b2231	2682	3	2	1	0.00111857	1.45056	DNA gyrase subunit A	macromolecule synthesis/modification	Cytoplasmic
BP1658	-	1794	2	1	2	0.00111483	1.45371	probable two-component sensor histidine kinase	regulation	Cytoplasmic Membrane
BP1762	-	897	1	0	1	0.00111483	1.44079	putative adenine-specific methylase	miscellaneous	Cytoplasmic
BP2433	lepA	1794	2	2	0	0.00111483	1.45286	GTP-binding protein	miscellaneous	Cytoplasmic Membrane
BP3556	-	897	1	0	1	0.00111483	1.43996	bacteriophage-related DNA polymerase	unknown	Unknown
BP2369	acn	2694	3	1	2	0.00111359	1.44819	aconitate hydratase	energy metabolism	ND
BP1129	-	899	1	1	0	0.00111235	1.43999	LysR-family transcriptional regulator	regulation	Cytoplasmic
BP0057	-	900	1	0	1	0.00111111	1.44	amino-acid ABC transporter binding protein precursor	transport/binding proteins	Periplasmic
BP0563	-	900	1	0	1	0.00111111	1.43918	probable LysR-family transcriptional regulator	regulation	Cytoplasmic
BP2190	hflC	900	1	1	0	0.00111111	1.43836	putative inner membrane-anchored protein	cell surface	Unknown
BP2561	-	900	1	0	1	0.00111111	1.43753	conserved hypothetical protein	conserved hypothetical	Cytoplasmic
BP3003	-	900	1	1	0	0.00111111	1.43671	putative membrane protein	conserved hypothetical	Unknown
BP2014	acnA	2706	3	2	1	0.00110865	1.44082	putative aconitate hydratase	energy metabolism	Cytoplasmic	+
BP0168	-	903	1	1	0	0.00110742	1.43839	putative membrane protein	cell surface	Cytoplasmic Membrane
BP0869	pepN	2709	3	1	2	0.00110742	1.44064	aminopeptidase N	macromolecule degradation	Unknown
BP1814	-	903	1	1	0	0.00110742	1.43757	probable GntR-family transcriptional regulator	regulation	Cytoplasmic
BP2026	-	903	1	1	0	0.00110742	1.43675	putative integral membrane protein	cell surface	Cytoplasmic Membrane
BP2689	-	903	1	0	1	0.00110742	1.43593	putative ATP/GTP-binding protein	miscellaneous	Cytoplasmic
BP2878	-	903	1	0	1	0.00110742	1.43511	putative LysR-family transcriptional regulator	regulation	Cytoplasmic
BP3835	-	3613	4	3	1	0.00110711	1.42839	putative pyruvate ferredoxin/flavodoxin oxidoreductase (pseudogene)	pseudogenes (phase-variable)	ND
BP1254	polA	2715	3	1	2	0.00110497	1.44111	DNA polymerase I	macromolecule synthesis/modification	Cytoplasmic
BP0967	cysT	906	1	0	1	0.00110375	1.43677	sulfate transport system permease protein (Pseudogene)	pseudogenes	ND	+
BP1191	-	906	1	1	0	0.00110375	1.43596	putative RNA polymerase sigma factor	macromolecule synthesis/modification	Cytoplasmic
BP1531	-	906	1	0	1	0.00110375	1.43514	putative arginase	small molecule degradation	Cytoplasmic
BP1590	-	906	1	1	0	0.00110375	1.43433	probable transcriptional regulator	regulation	Cytoplasmic	+
BP1601	-	906	1	1	0	0.00110375	1.43351	conserved hypothetical protein	conserved hypothetical	Cytoplasmic
BP2125	-	906	1	0	1	0.00110375	1.4327	putative lysR-family transcriptional regulator	regulation	Cytoplasmic
BP2857	-	906	1	1	0	0.00110375	1.43189	putative LysR-family transcriptional regulator	regulation	Cytoplasmic
BP3287	atpG	906	1	1	0	0.00110375	1.43108	ATP synthase gamma chain	energy metabolism	Cytoplasmic
BP0556	hmgcL	909	1	0	1	0.00110011	1.43191	hydroxymethylglutaryl-CoA lyase	small molecule degradation	Cytoplasmic
BP3403	-	909	1	0	1	0.00110011	1.4311	putative UTP--glucose-1-phosphate uridylyltransferase	miscellaneous	Cytoplasmic
BP3833	-	909	1	0	1	0.00110011	1.43029	putative permease protein	transport/binding proteins	Cytoplasmic Membrane
BP1242	-	912	1	0	1	0.00109649	1.43112	probable LysR-family transcriptional regulator	regulation	Cytoplasmic	-
BP1348	citE	912	1	0	1	0.00109649	1.43031	putative citrate lyase beta chain	central/intermediary metabolism	Cytoplasmic
BP2310	hemF	912	1	0	1	0.00109649	1.4295	coproporphyrinogen III oxidase	cofactor biosynthesis	Cytoplasmic
BP3014	azi	2736	3	2	1	0.00109649	1.43245	preprotein translocase secA subunit	transport/binding proteins	Cytoplasmic
BP3074	dapF	912	1	1	0	0.00109649	1.4287	diaminopimelate epimerase	amino acid biosynthesis	Cytoplasmic
BP0964	-	1827	2	1	1	0.00109469	1.44189	probable acyl-CoA dehydrogenase	miscellaneous	Cytoplasmic
BP0872	-	1829	2	1	1	0.00109349	1.43978	ABC transporter, ATP-binding protein	transport/binding proteins	Cytoplasmic Membrane
BP1652	-	915	1	0	1	0.0010929	1.42951	putative oxidoreductase (Partial)	miscellaneous	Cytoplasmic
BP2497	-	2751	3	1	2	0.00109051	1.43069	putative zinc protease	macromolecule degradation	Outer Membrane	+
BP0419	-	918	1	1	0	0.00108932	1.43031	LysR-family transcriptional regulator	regulation	Cytoplasmic
BP1360	-	918	1	1	0	0.00108932	1.42951	putative ketopantoate reductase	ribonucleotide biosynthesis	Cytoplasmic
BP0135	-	921	1	1	0	0.00108578	1.4303	probable LysR-family transcriptional regulator	regulation	Cytoplasmic
BP0302	-	921	1	1	0	0.00108578	1.4295	probable branched-chain amino acid transport system, permease component	transport/binding proteins	Cytoplasmic Membrane	-
BP1507	-	921	1	0	1	0.00108578	1.4287	putative extracellular solute-binding protein	transport/binding proteins	Periplasmic
BP2419	-	921	1	0	1	0.00108578	1.4279	probable LysR-family transcriptional regulator	regulation	Cytoplasmic
BP0632	-	1848	2	0	2	0.00108225	1.43129	C-terminus truncated putative pimeloyl-CoA synthetase (Pseudogene)	pseudogenes	ND
BP0960	-	924	1	1	0	0.00108225	1.42788	histone deacetylase family protein	miscellaneous	Cytoplasmic
BP2178	-	924	1	1	0	0.00108225	1.42708	putative ABC transporter, ATP-binding subunit	transport/binding proteins	Cytoplasmic Membrane
BP3856	-	924	1	0	1	0.00108225	1.42628	putative taurine catabolism dioxygenase	small molecule degradation	Cytoplasmic
BP0783	-	927	1	0	1	0.00107875	1.42785	putative dioxygenase	miscellaneous	Cytoplasmic
BP1115	-	927	1	1	0	0.00107875	1.42705	probable hydrolase	miscellaneous	Unknown
BP1276	livH	927	1	0	1	0.00107875	1.42626	high-affinity branched-chain amino acid transport system, permease protein	transport/binding proteins	Cytoplasmic Membrane	-
BP2333	-	927	1	0	1	0.00107875	1.42546	putative dioxygenase	miscellaneous	Cytoplasmic Membrane
BP3804	-	927	1	0	1	0.00107875	1.42467	putative transport system permease protein	transport/binding proteins	Cytoplasmic Membrane
BP0354	-	929	1	0	1	0.00107643	1.42465	probable ornithine cyclodeaminase	miscellaneous	Cytoplasmic
BP0289	ilvD	1860	2	2	0	0.00107527	1.43009	dihydroxy-acid dehydratase	amino acid biosynthesis	Cytoplasmic
BP2685	paaX	930	1	1	0	0.00107527	1.42464	phenylacetic acid degradation operon negative regulatory protein	regulation	Cytoplasmic
BP3015	-	930	1	1	0	0.00107527	1.42384	putative peptidase family M23/M37 protein	cell surface	Outer Membrane
BP2138	-	1863	2	2	0	0.00107354	1.42778	putative ABC-transporter membrane-spanning ATP-binding component	transport/binding proteins	Cytoplasmic Membrane
BP2798	dxs	1863	2	1	1	0.00107354	1.42698	1-deoxy-D-xylulose 5-phosphate synthase	cofactor biosynthesis	Cytoplasmic
BP0144	-	933	1	0	1	0.00107181	1.42539	putative lipase	miscellaneous	Cytoplasmic
BP0217	-	933	1	0	1	0.00107181	1.4246	3-hydroxybutyryl-CoA dehydrogenase	small molecule degradation	Cytoplasmic	-
BP0344	bhuU	936	1	0	1	0.00106838	1.42534	putative hemin permease	adaptation	Cytoplasmic Membrane
BP1180	-	936	1	0	1	0.00106838	1.42455	LysR-family transcriptional regulator	regulation	Cytoplasmic
BP2321	-	1872	2	1	1	0.00106838	1.42486	putative ABC transporter	transport/binding proteins	Cytoplasmic Membrane
BP2428	-	936	1	0	1	0.00106838	1.42376	LysR-family transcriptional regulator	regulation	Cytoplasmic
BP2442	fabD	936	1	0	1	0.00106838	1.42297	malonyl CoA-acyl carrier protein transacylase	fatty acid metabolism	Unknown
BP3080	-	936	1	1	0	0.00106838	1.42218	putative periplasmic solute binding protein	cell surface	Cytoplasmic Membrane	+
BP3271	-	936	1	0	1	0.00106838	1.42139	putative 2-hydroxyacid dehydrogenase	miscellaneous	Cytoplasmic
BP0230	-	937	1	1	0	0.00106724	1.42138	conserved hypothetical protein (Pseudogene)	pseudogenes	ND
BP0390	-	939	1	0	1	0.00106496	1.42134	putative tetrapyrrole methylase	miscellaneous	Unknown
BP0551	fmt	939	1	1	0	0.00106496	1.42056	methionyl-tRNA formyltransferase	macromolecule synthesis/modification	Cytoplasmic
BP1011	cbpA	939	1	1	0	0.00106496	1.41977	curved DNA-binding protein	cell processes	Cytoplasmic	+
BP2337	-	1881	2	1	1	0.00106326	1.4251	putative phospholipase	miscellaneous	Extracellular
BP0243	miaA	942	1	1	0	0.00106157	1.42128	tRNA delta(2)-isopentenylpyrophosphate transferase	macromolecule synthesis/modification	Unknown
BP1640	-	942	1	0	1	0.00106157	1.4205	conserved hypothetical protein	conserved hypothetical	Cytoplasmic
BP2253	bopD	942	1	0	1	0.00106157	1.41971	putative outer protein D	virulence-associated genes	Unknown	+
BP1077	ftsH	1887	2	1	1	0.00105988	1.42209	cell division protein	cell division	Cytoplasmic Membrane
BP0644	-	944	1	0	1	0.00105932	1.42045	putative dihydrodipicolinate synthase	miscellaneous	Cytoplasmic
BP0538	-	945	1	0	1	0.0010582	1.42043	arginase	small molecule degradation	Cytoplasmic
BP1599	-	945	1	0	1	0.0010582	1.41965	LysR-family transcriptional regulator	regulation	Cytoplasmic	+
BP2537	HemC	945	1	1	0	0.0010582	1.41887	porphobilinogen deaminase	cofactor biosynthesis	Cytoplasmic
BP1657	-	948	1	0	1	0.00105485	1.42035	putative exported protein (Pseudogene)	pseudogenes	Unknown
BP3523	-	948	1	0	1	0.00105485	1.41957	putative membrane protein	cell surface	Cytoplasmic Membrane
BP0232	-	951	1	1	0	0.00105152	1.42026	probable oxidoreductase (Pseudogene)	pseudogenes	ND
BP1670	-	951	1	0	1	0.00105152	1.41948	putative hydrolase	miscellaneous	Cytoplasmic
BP1703	-	1902	2	0	2	0.00105152	1.42003	putative membrane protein	cell surface	Cytoplasmic Membrane
BP2284	-	951	1	1	0	0.00105152	1.41871	conserved hypothetical integral membrane protein	cell surface	Cytoplasmic Membrane
BP3125	prs	951	1	0	1	0.00105152	1.41793	ribose-phosphate pyrophosphokinase	ribonucleotide biosynthesis	Cytoplasmic
BP3240	uvrA2	5718	6	2	4	0.00104932	1.3916	putative excinuclease ABC subunit	macromolecule synthesis/modification	Cytoplasmic
BP3660	uvrA	2859	3	1	2	0.00104932	1.40113	excinuclease ABC subunit A	macromolecule synthesis/modification	Cytoplasmic
BP0074	htpG	1908	2	1	1	0.00104822	1.41935	heat shock protein	cell processes	Cytoplasmic	+
BP1613	-	954	1	0	1	0.00104822	1.41861	probable LysR-family transcriptional regulator	regulation	Cytoplasmic
BP1925	-	954	1	0	1	0.00104822	1.41784	LysR-family transcriptional regulator	regulation	Cytoplasmic
BP2425	-	954	1	0	1	0.00104822	1.41706	putative exported protein	cell surface	Periplasmic
BP2523	-	954	1	1	0	0.00104822	1.41629	putative exported protein	cell surface	Unknown
BP0237	-	957	1	0	1	0.00104493	1.41774	putative exported protein	cell surface	Periplasmic
BP1820	-	957	1	0	1	0.00104493	1.41696	probable LysR-family transcriptional regulator	regulation	Cytoplasmic
BP0880	-	2873	3	2	1	0.0010442	1.40098	putative exported protein (Pseudogene)	pseudogenes (phase-variable)	ND
BP0833	-	958	1	0	1	0.00104384	1.41693	conserved hypothetical protein (Pseudogene)	pseudogenes (phase-variable)	ND
BP0615	-	960	1	1	0	0.00104167	1.41763	putative exported protein	cell surface	Unknown
BP1750	-	960	1	0	1	0.00104167	1.41686	putative membrane protein	cell surface	Cytoplasmic Membrane
BP2474	trxB	960	1	1	0	0.00104167	1.41609	thioredoxin reductase	central/intermediary metabolism	Unknown
BP1910	accA	962	1	0	1	0.0010395	1.41678	acetyl-coenzyme A carboxylase carboxyl transferase subunit alpha	fatty acid metabolism	Cytoplasmic
BP0650	-	963	1	1	0	0.00103842	1.41674	LysR-family transcriptional regulator	regulation	Cytoplasmic
BP1137	fecR	963	1	1	0	0.00103842	1.41597	putative signal transduction protein	regulation	Periplasmic
BP1147	rluD	963	1	1	0	0.00103842	1.4152	ribosomal large subunit pseudouridine synthase D	macromolecule synthesis/modification	Cytoplasmic
BP1206	-	963	1	1	0	0.00103842	1.41444	LysR-family transcriptional regulator	regulation	Cytoplasmic
BP1675	-	963	1	0	1	0.00103842	1.41367	putative exported protein	cell surface	Periplasmic
BP3183	-	1926	2	0	2	0.00103842	1.41034	conserved hypothetical protein (Pseudogene)	pseudogenes	ND
BP3719	-	963	1	0	1	0.00103842	1.4129	branched-chain amino acid transport system permease	transport/binding proteins	Cytoplasmic Membrane
BP0434	-	964	1	1	0	0.00103734	1.41286	putative exported protein (Pseudogene)	pseudogenes (phase-variable)	ND
BP1472	fdhA	2892	3	1	2	0.00103734	1.39619	formate dehydrogenase large subunit precursor	energy metabolism	Periplasmic
BP0751	cel	966	1	0	1	0.0010352	1.41355	octaprenyl-diphosphate synthase	cofactor biosynthesis	Cytoplasmic
BP1754	ribF	966	1	1	0	0.0010352	1.41279	riboflavin biosynthesis protein	cofactor biosynthesis	Cytoplasmic
BP1891	-	966	1	0	2	0.0010352	1.41202	putative exported protein	cell surface	Periplasmic
BP3454	-	966	1	1	0	0.0010352	1.41126	putative lipoprotein	cell surface	Periplasmic
BP3707	-	966	1	0	1	0.0010352	1.4105	putative exported protein	cell surface	Periplasmic	-
BP1641	-	969	1	0	1	0.00103199	1.41113	putative regulatory protein	regulation	Cytoplasmic
BP1643	-	969	1	0	1	0.00103199	1.41037	putative exported protein	cell surface	Unknown
BP3674	-	969	1	0	1	0.00103199	1.40961	periplasmic solute-binding protein	transport/binding proteins	Unknown
BP3724	-	969	1	0	1	0.00103199	1.40885	conserved hypothetical protein	conserved hypothetical	Cytoplasmic
BP0418	-	972	1	0	1	0.00102881	1.41024	putative exported protein	cell surface	Periplasmic
BP0612	-	972	1	1	0	0.00102881	1.40949	putative exported protein	cell surface	Unknown
BP0629	pdhA	972	1	1	0	0.00102881	1.40873	putative pyruvate dehydrogenase E1 component, alpha subunit	miscellaneous	Cytoplasmic	-
BP1667	-	972	1	1	0	0.00102881	1.40797	putative exported protein	cell surface	Periplasmic
BP1685	-	972	1	1	0	0.00102881	1.40721	putative exported protein	cell surface	Periplasmic
BP2653	-	972	1	0	1	0.00102881	1.40646	putative exported protein	cell surface	Periplasmic
BP3673	-	972	1	0	1	0.00102881	1.4057	LysR-family transcriptional regulator	regulation	Unknown
BP0927	-	975	1	0	1	0.00102564	1.40708	putative exported protein	cell surface	Periplasmic
BP0935	-	975	1	0	1	0.00102564	1.40633	putative exported protein	cell surface	Unknown
BP2129	-	975	1	0	1	0.00102564	1.40557	putative araC-family transcriptional regulator	regulation	Cytoplasmic
BP2149	-	975	1	1	0	0.00102564	1.40482	putative araC-family transcriptional regulator	regulation	Cytoplasmic	-
BP2167	-	975	1	0	1	0.00102564	1.40407	putative integral membrane protein	cell surface	Cytoplasmic Membrane
BP2352	-	975	1	1	0	0.00102564	1.40332	putative periplasmic substrate-binding transport protein	transport/binding proteins	Periplasmic	-
BP3515	-	975	1	1	0	0.00102564	1.40257	conserved hypothetical protein	conserved hypothetical	Cytoplasmic
BP1271	-	976	1	1	0	0.00102459	1.40252	conserved hypothetical protein (Pseudogene)	pseudogenes	ND
BP1984	-	978	1	1	0	0.00102249	1.40318	putative oligopeptide transport system permease protein	transport/binding proteins	Cytoplasmic Membrane	+
BP2616	-	978	1	1	0	0.00102249	1.40243	ABC transport protein, periplasmic component	transport/binding proteins	Periplasmic
BP0125	-	980	1	1	0	0.00102041	1.40309	probable ABC transporter, ATP-binding protein (Pseudogene)	pseudogenes	ND
BP2877	-	980	1	0	1	0.00102041	1.40234	putative exported protein (pseudogene)	pseudogenes	ND
BP0151	-	981	1	0	1	0.00101937	1.40229	conserved hypothetical protein	conserved hypothetical	Cytoplasmic
BP0215	ppc	2943	3	1	2	0.00101937	1.39231	phosphoenolpyruvate carboxylase	energy metabolism	Cytoplasmic Membrane
BP0861	-	981	1	0	1	0.00101937	1.40155	putative exported protein	cell surface	Periplasmic
BP3136	-	1962	2	2	0	0.00101937	1.39777	putative sulfatase	miscellaneous	Cytoplasmic Membrane	+
BP1131	-	984	1	1	0	0.00101626	1.40214	putattive exported protein	cell surface	Cytoplasmic Membrane
BP1920	-	984	1	1	0	0.00101626	1.4014	putative exported protein	cell surface	Periplasmic
BP1612	recG	1971	2	2	0	0.00101471	1.39555	ATP-dependent DNA helicase	macromolecule synthesis/modification	Cytoplasmic
BP0433	-	987	1	0	1	0.00101317	1.40273	probable LysR-family transcriptional regulator	regulation	Cytoplasmic
BP1864	-	987	1	0	1	0.00101317	1.40199	putative exported protein	cell surface	Periplasmic
BP2895	-	987	1	0	1	0.00101317	1.40124	putative exported protein	cell surface	Unknown
BP3642	rpoA	987	1	1	0	0.00101317	1.4005	DNA-directed RNA polymerase alpha chain	macromolecule synthesis/modification	Cytoplasmic
BP3670	-	987	1	1	0	0.00101317	1.39976	putative exported protein	cell surface	Periplasmic
BP3362	-	3957	4	1	3	0.00101087	1.39008	phage-related conserved hypothetical protein	phage-related or transposon-related	Cytoplasmic Membrane
BP0701	-	990	1	1	0	0.0010101	1.40034	conserved hypothetical protein	conserved hypothetical	Cytoplasmic
BP0807	-	990	1	1	0	0.0010101	1.3996	putative exported protein	cell surface	Unknown
BP0955	htrM	990	1	0	1	0.0010101	1.39886	ADP-L-glycero-D-manno-heptose-6-epimerase	macromolecule synthesis/modification	Cytoplasmic
BP2684	paaA	990	1	0	1	0.0010101	1.39812	phenylacetic acid degradation protein	small molecule degradation	Cytoplasmic
BP2943	-	990	1	0	1	0.0010101	1.39738	putative exported protein	cell surface	Cytoplasmic Membrane
BP3245	-	990	1	0	1	0.0010101	1.39664	putative conserved membrane protein	cell surface	Unknown	-
BP1322	-	2972	3	0	3	0.00100942	1.39256	two-component sensor histidine kinase (Pseudogene)	pseudogenes	ND	-
BP0633	-	993	1	0	1	0.00100705	1.39721	putative exported protein	cell surface	Periplasmic
BP3700	-	993	1	0	1	0.00100705	1.39647	putative exported protein	cell surface	Periplasmic
BP1787	-	995	1	0	1	0.00100503	1.3971	putative acyl-CoA dehydrogenase (Pseudogene)	pseudogenes (phase-variable)	ND
BP3379	-	995	1	0	1	0.00100503	1.39636	phage-related conserved hypothetical protein (pseudogene)	unknown	ND	+
BP0334	-	996	1	0	1	0.00100402	1.3963	putative exported protein	cell surface	Periplasmic
BP1358	-	996	1	1	0	0.00100402	1.39557	putative exported protein	cell surface	Unknown	-
BP1247	infB	2994	3	1	2	0.001002	1.38935	translation initiation factor IF-2	macromolecule synthesis/modification	Cytoplasmic
BP1708	-	999	1	0	1	0.001001	1.39686	putative exported protein	cell surface	Unknown	+
BP3572	-	999	1	1	0	0.001001	1.39613	putative solute-binding periplasmic protein	transport/binding proteins	Periplasmic
BP2730	-	2001	2	1	1	0.0009995	1.39529	cytochrome ubiquinol oxidase subunit I	energy metabolism	Cytoplasmic Membrane
BP3335	-	2001	2	2	0	0.0009995	1.39456	N-terminal region of putative oxidoreductase (pseudogene)	pseudogenes	ND
BP0204	-	1002	1	0	1	0.000998004	1.39594	putative restriction endonuclease	macromolecule synthesis/modification	Cytoplasmic
BP2055	-	1002	1	0	1	0.000998004	1.39521	putative periplasmic substrate-binding protein	transport/binding proteins	Periplasmic	-
BP1240	-	1005	1	0	1	0.000995025	1.39648	conserved hypothetical protein	conserved hypothetical	Cytoplasmic	-
BP2504	-	1005	1	0	1	0.000995025	1.39575	heat-inducible transcription repressor	regulation	Cytoplasmic
BP3708	-	1005	1	0	1	0.000995025	1.39502	putative zinc-binding dehydrogenase	miscellaneous	Cytoplasmic	-
BP3867	-	1005	1	1	0	0.000995025	1.39429	putative exported protein	cell surface	Periplasmic	-
BP0128	-	1011	1	1	0	0.00098912	1.39753	probable periplasmic solute-binding protein	transport/binding proteins	Periplasmic
BP0362	-	1011	1	1	0	0.00098912	1.3968	CDP-6-deoxy-delta-3,4-glucoseen reductase	cell surface	Cytoplasmic
BP0449	FabG	2022	2	0	2	0.00098912	1.39347	biotin carboxylase subunit of acetyl-CoA carboxylase	fatty acid metabolism	Cytoplasmic
BP1394	CheC2	1011	1	1	0	0.00098912	1.39607	flagellar motor switch protein FliM	cell processes	Cytoplasmic Membrane
BP2230	-	2022	2	0	2	0.00098912	1.39275	putative regulator	regulation	Cytoplasmic Membrane	+
BP2803	-	1011	1	0	1	0.00098912	1.39534	putative integral membrane protein	cell surface	Cytoplasmic Membrane	-
BP3106	-	1011	1	0	1	0.00098912	1.39461	putative exported protein	cell surface	Periplasmic
BP2668	purL	4047	4	2	2	0.000988386	1.38926	phosphoribosylformylglycinamidine synthase	ribonucleotide biosynthesis	Cytoplasmic
BP0129	-	1016	1	1	0	0.000984252	1.39717	probable LacI-family transcriptional regulator (Pseudogene)	pseudogenes (phase-variable)	ND
BP0868	fbp	1016	1	0	1	0.000984252	1.39644	fructose-1,6-bisphosphatase	central/intermediary metabolism	Cytoplasmic
BP0558	-	1017	1	0	1	0.000983284	1.39636	amino acid-binding periplasmic protein	transport/binding proteins	Periplasmic
BP0791	ilvC	1017	1	0	1	0.000983284	1.39563	ketol-acid reductoisomerase	amino acid biosynthesis	Cytoplasmic
BP3178	-	1017	1	0	1	0.000983284	1.39491	putative exported protein	cell surface	Periplasmic
BP3648	hemB	1017	1	0	1	0.000983284	1.39418	putative delta-aminolevulinic acid dehydratase	cofactor biosynthesis	Cytoplasmic
BP1796	uvrB	2037	2	0	2	0.000981836	1.39167	excinuclease ABC subunit B	macromolecule synthesis/modification	Cytoplasmic
BP2647	-	1020	1	1	0	0.000980392	1.3954	putative exported protein	cell surface	Cytoplasmic Membrane	-
BP0162	-	1023	1	1	0	0.000977517	1.39517	putative membrane protein	cell surface	Cytoplasmic Membrane
BP2274	-	1023	1	0	1	0.000977517	1.39444	putative periplasmic protein	cell surface	Unknown
BP2718	-	1023	1	0	1	0.000977517	1.39372	biotin synthase	cofactor biosynthesis	Cytoplasmic
BP3827	-	1023	1	1	0	0.000977517	1.393	putative exported protein	cell surface	Unknown
BP1630	tviC	1026	1	1	0	0.000974659	1.3942	capsular polysaccharide biosynthesis protein	cell surface	Cytoplasmic	-
BP3569	-	1026	1	1	0	0.000974659	1.39348	branched-chain amino acid transport system permease protein	transport/binding proteins	Cytoplasmic Membrane	-
BP0015	groN	4113	4	1	3	0.000972526	1.39076	DNA-directed RNA polymerase beta chain	macromolecule synthesis/modification	Cytoplasmic
BP2521	-	1029	1	1	0	0.000971817	1.39467	putative dehydrogenase	miscellaneous	Cytoplasmic	+
BP2586	-	1031	1	0	1	0.000969932	1.39523	integral membrane protein	cell surface	Cytoplasmic Membrane
BP0816	-	1032	1	0	1	0.000968992	1.39514	conserved hypothetical protein	conserved hypothetical	Unknown
BP1896	-	1032	1	0	1	0.000968992	1.39442	conserved hypothetical protein	conserved hypothetical	Cytoplasmic	+
BP2900	-	1032	1	0	1	0.000968992	1.3937	putative transcriptional regulator	regulation	Cytoplasmic
BP3060	-	2064	2	0	2	0.000968992	1.38942	putative transglycosylase	cell surface	Periplasmic
BP3262	trpD	1032	1	0	1	0.000968992	1.39298	anthranilate phosphoribosyltransferase	amino acid biosynthesis	Cytoplasmic
BP3293	rep	2066	2	0	2	0.000968054	1.38888	ATP-dependent DNA helicase	macromolecule synthesis/modification	Cytoplasmic
BP0966	sbp	1035	1	1	0	0.000966184	1.39343	sulfate-binding protein precursor	transport/binding proteins	Periplasmic	+
BP0822	hyuA	2073	2	0	2	0.000964785	1.3912	hydantoin utilization protein A	amino acid biosynthesis	Cytoplasmic
BP2755	-	5190	5	1	4	0.000963391	1.38577	putative exported protein	cell surface	Unknown
BP3410	-	1038	1	0	1	0.000963391	1.39316	putative inner membrane protein	cell surface	Cytoplasmic Membrane
BP0180	metG	2079	2	1	1	0.000962001	1.39096	methionyl-tRNA synthetase	macromolecule synthesis/modification	Cytoplasmic
BP3117	-	3120	3	1	2	0.000961538	1.3898	putative restriction endonuclease	macromolecule synthesis/modification	Cytoplasmic
BP0122	-	1041	1	0	1	0.000960615	1.39432	sugar ABC transporter, ATP-binding protein	transport/binding proteins	Cytoplasmic Membrane
BP1071	phoS	1041	1	0	1	0.000960615	1.39361	phosphate-binding periplasmic protein precursor	central/intermediary metabolism	Periplasmic	-
BP1716	gcp	1041	1	0	1	0.000960615	1.39289	probable glycoprotease	macromolecule degradation	Extracellular
BP3069	-	1041	1	0	1	0.000960615	1.39217	putative glycosyl transferase	miscellaneous	Cytoplasmic
BP0818	-	2085	2	2	0	0.000959233	1.39141	conserved hypothetical protein	conserved hypothetical	Cytoplasmic
BP0475	ams	3129	3	1	2	0.000958773	1.38726	ribonuclease E	macromolecule synthesis/modification	Cytoplasmic
BP1050	queA	1044	1	1	0	0.000957854	1.39332	S-adenosylmethionine:tRNA ribosyltransferase-isomerase	macromolecule synthesis/modification	Cytoplasmic
BP2520	-	1044	1	0	1	0.000957854	1.39261	putative LysR-family regulatory protein	regulation	Cytoplasmic
BP2766	-	1044	1	1	0	0.000957854	1.39189	putative tetraacyldisaccharide 4-kinase	cell surface	Unknown
BP3855	-	1044	1	0	1	0.000957854	1.39118	putative periplasmic protein	cell surface	Unknown
BP3560	dnaL	2091	2	1	1	0.00095648	1.39325	DNA ligase	macromolecule synthesis/modification	Cytoplasmic
BP1817	ascD	1047	1	1	0	0.00095511	1.39232	CDP-6-deoxy-L-threo-D-glycero-4-hexulose-3-dehy drase reductase	cell surface	Cytoplasmic
BP0226	-	1050	1	1	0	0.000952381	1.39202	conserved hypothetical protein	conserved hypothetical	Cytoplasmic
BP0977	-	1050	1	1	0	0.000952381	1.39131	probable oxidoreductase	miscellaneous	Cytoplasmic
BP1036	-	1050	1	0	1	0.000952381	1.3906	putative aldo/keto reductase	miscellaneous	Cytoplasmic
BP2237	bscU	1050	1	0	1	0.000952381	1.38989	putative type III secretion protein	virulence-associated genes	Cytoplasmic Membrane	+
BP3442	pyrD	1050	1	0	1	0.000952381	1.38918	dihydroorotate dehydrogenase	ribonucleotide biosynthesis	Cytoplasmic Membrane
BP3701	-	1050	1	0	1	0.000952381	1.38847	putative exported protein	cell surface	Unknown	-
BP0093	bplA	1053	1	0	1	0.000949668	1.38959	probable oxidoreductase	cell surface	Unknown	-
BP3704	-	1053	1	0	1	0.000949668	1.38888	putative transport system periplasmic protein	transport/binding proteins	Unknown	-
BP1962	bfrI	2109	2	1	1	0.000948317	1.3868	putative ferrisiderophore receptor	virulence-associated genes	Outer Membrane
BP3382	-	1056	1	0	1	0.00094697	1.38999	phage-related conserved hypothetical protein	unknown	Cytoplasmic
BP3727	-	1058	1	0	1	0.00094518	1.39049	putative glycosyl transferases	miscellaneous	Cytoplasmic
BP0442	-	1059	1	0	1	0.000944287	1.39039	metallo-beta-lactamase family protein	miscellaneous	Cytoplasmic
BP1933	-	2121	2	0	2	0.000942951	1.38757	putative pimeloyl-CoA synthetase	cofactor biosynthesis	Cytoplasmic
BP2128	-	1062	1	0	1	0.00094162	1.39149	conserved hypothetical protein	conserved hypothetical	Cytoplasmic
BP2546	recA	1062	1	0	1	0.00094162	1.39078	RecA protein	macromolecule synthesis/modification	Cytoplasmic
BP2590	-	1062	1	0	1	0.00094162	1.39007	putative LacI-family transcriptional regulator	regulation	Cytoplasmic
BP0051	-	1063	1	1	0	0.000940734	1.38996	outer membrane porin protein precursor (Pseudogene)	pseudogenes (phase-variable)	ND	-
BP0461	-	1065	1	0	1	0.000938967	1.38974	putative exported protein	conserved hypothetical	Cytoplasmic Membrane
BP1519	cbbA	1065	1	0	1	0.000938967	1.38904	fructose-bisphosphate aldolase	energy metabolism	Cytoplasmic
BP0756	-	1068	1	0	1	0.00093633	1.38941	putative exported protein (Pseudogene)	pseudogenes	ND
BP0848	nuoH	1074	1	0	1	0.000931099	1.39084	NADH-ubiquinone oxidoreductase, chain H	energy metabolism	Cytoplasmic Membrane
BP1483	leuB	1077	1	0	1	0.000928505	1.3919	3-isopropylmalate dehydrogenase	amino acid biosynthesis	Cytoplasmic
BP3836	micA	1077	1	0	1	0.000928505	1.39119	putative A/G-specific adenine glycosylase	macromolecule synthesis/modification	Cytoplasmic
BP2241	bscQ	1080	1	1	0	0.000925926	1.39154	putative type III secretion protein	virulence-associated genes	Unknown	+
BP0909	dinP	1082	1	0	1	0.000924214	1.392	DNA-damage-inducible protein p	macromolecule synthesis/modification	Cytoplasmic
BP2481	kdpB	2166	2	1	1	0.000923361	1.38892	potassium-transporting ATPase B chain	transport/binding proteins	Cytoplasmic Membrane
BP2627	-	2169	2	2	1	0.000922084	1.38871	autotransporter (pseudogene)	pseudogenes	ND
BP2754	pbp	2169	2	0	2	0.000922084	1.38803	penicillin-binding protein	cell surface	Cytoplasmic Membrane
BP1243	-	1089	1	0	1	0.000918274	1.39393	conserved hypothetical protein	conserved hypothetical	Cytoplasmic
BP1284	ugpC	1089	1	0	1	0.000918274	1.39322	sn-glycerol-3-phosphate transport ATP-binding protein	transport/binding proteins	Cytoplasmic Membrane
BP2745	-	1089	1	0	1	0.000918274	1.39252	putative ABC transport protein, ATP-binding component	transport/binding proteins	Cytoplasmic Membrane
BP2816	-	1089	1	1	0	0.000918274	1.39182	ABC transport protein, ATP-binding component	transport/binding proteins	Cytoplasmic Membrane	+
BP3435	-	1091	1	0	1	0.00091659	1.39156	conserved hypothetical protein	unknown	Unknown
BP1429	firA	1092	1	0	1	0.000915751	1.39143	UDP-3-O-[3-hydroxymyristoyl] glucosamine N-acyltransferase	macromolecule synthesis/modification	Cytoplasmic
[truncated: 1,627 more rows]

## Sheet: intergenic
Locus_id	Number of bases	Number of SNPs	Density (SNPs/bp)	P-value	Promoter of gene	Promoter of product
BP0355P	9	1	0.111111	2.16903	-	transposase
BP1086P	10	1	0.1	2.08167	-	transposase
BP0120P	10	1	0.1	2.13949	-	inner membrane component of binding-protein-dependent transport system
BP0118_BP0119	52	5	0.0961538	0.000269586		located downstream of genes
BP0812P	11	1	0.0909091	2.01464	-	transposase for IS1663
BP0994P	12	1	0.0833333	1.96146	aceF	dihydrolipoamide acetyltransferase component of pyruvate dehydrogenase complex
BP2175P	13	1	0.0769231	1.95573	-	putative inner membrane protein
BP1348_BP1349	13	1	0.0769231	1.99485		located downstream of genes
BP3783P	266	19	0.0714286	4.65735e-18	ptxA	pertussis toxin subunit 1 precursor
BP3100P	15	1	0.0666667	2.20754	-	putative membrane protein
BP3430P	16	1	0.0625	2.1454	-	putative branched-chain amino acid transport ATP-binding ABC transporter
BP1799P	17	1	0.0588235	2.19939	iscS	cysteine desulfurase
BP2133P	18	1	0.0555556	2.24952	-	putative transmembrane efflux protein
BP1318P	38	2	0.0526316	1.10846	-	putative membrane protein
BP0339P	20	1	0.05	2.30419	ogt	methylated-DNA--protein-cysteine methyltransferase
BP0069P	20	1	0.05	2.33964	-	putative exported protein
BP3509_BP3511	21	1	0.047619	2.27823		located downstream of genes
BP1878P & BP1879P	426	11	0.0258216	3.40248e-05	bvgA & fhaB	virulence factors transcription regulator & filamentous hemagglutinin/adhesin
BP3325P	23	1	0.0434783	2.38654	-	putative pterin-4-alpha-carbinolamine dehydratase
BP1034_BP1035	70	3	0.0428571	0.31223		located downstream of genes
BP2990P	25	1	0.04	2.39092	dltD	putative protein involved in the transfer of D-alanine into teichoic acids
BP1343P	25	1	0.04	2.42157	mxcB	iron utilization protein (Pseudogene)
BP0500_BP0501	25	1	0.04	2.45302		located downstream of genes
BP2531P	26	1	0.0384615	2.42206	ecnB	entericidin B-like bacteriolytic toxin
BP3489_BP3490	137	6	0.0437956	0.00136267		located downstream of genes
BP2134P	28	1	0.0357143	2.39476	-	conserved hypothetical protein
BP1165AP	28	1	0.0357143	2.42229	-	putative membrane protein
BP2279P	30	1	0.0333333	2.42167	-	conserved hypothetical protein
BP3198P	33	1	0.030303	2.57074	-	enoyl-CoA hydratase/isomerase
BP1987P	33	1	0.030303	2.5978	-	probable MarR-family transcriptional regulator
BP0049P	33	1	0.030303	2.62544	-	transposase
BP3742P	34	1	0.0294118	2.51431	-	putative membrane protein
BP3208P	35	1	0.0285714	2.5104	-	conserved hypothetical protein (Pseudogene)
BP1259P	35	1	0.0285714	2.53478	-	conserved hypothetical protein
BP0863P	35	1	0.0285714	2.55963	serB	phosphoserine phosphatase
BP2513P	37	1	0.027027	2.54906	-	putative exported protein
BP1238P	38	1	0.0263158	2.56709	-	putative glutathione-S-transferase
BP0797P & BP0798P	38	1	0.0263158	2.59064	- & tdcB	transposase & threonine dehydratase catabolic
BP3723P & BP3724P	342	7	0.0204678	0.0182765	- & -	hypothetical protein & conserved hypothetical protein
BP3784P	39	1	0.025641	2.58431	ptxB	pertussis toxin subunit 2 precursor
BP0822P & BP0823P	79	2	0.0253165	2.01371	hyuA & -	hydantoin utilization protein A & putative transcriptional regulator
BP1058P	40	1	0.025	2.62378	-	putative membrane protein
BP3404P	81	2	0.0246914	1.96492	-	putative inner membrane protein
BP1717P	82	2	0.0243902	1.94362	-	transposase for IS1663
BP0996P	42	1	0.0238095	2.67691	flaA	flagellin
BP0233P	43	1	0.0232558	2.64593	-	GntR family transcriptional regulator
BP3308P	44	1	0.0227273	2.6597	-	putative acyl-CoA dehydrogenase
BP1249P	44	1	0.0227273	2.68168	p35	tRNA pseudouridine synthase B
BP0134P	92	2	0.0217391	2.18983	-	putative bacterioferritin-associated ferredoxin
BP3570_BP3571	46	1	0.0217391	2.70699		located downstream of genes
BP0735P	46	1	0.0217391	2.72882	-	putative exported protein
BP2936P	138	5	0.0362319	0.0200821	-	putative exported protein
BP1340P & BP1341P	93	2	0.0215054	2.16847	- & -	conserved hypothetical protein & hypothetical protein (pseudogene)
BP1293P	47	1	0.0212766	2.69759	lctD	putative L-lactate dehydrogenase
BP0495P	48	1	0.0208333	2.70917	-	probable inner-membrane protein
BP0082P	48	1	0.0208333	2.73017	bplL	lipopolysaccharide biosynthesis protein
BP0118P	97	2	0.0206186	2.09745	-	transposase for IS1663
BP1021P & BP1022P	435	7	0.016092	0.0695834	flaD & flbB	RNA polymerase sigma factor for flagellar operon & flagellar transcriptional activator FlbB
BP1858P	49	1	0.0204082	2.69981	aldH	probable aldehyde dehydrogenase (Pseudogene)
BP2773P	100	2	0.02	2.0563	rpst	30s ribosomal protein s20
BP1322P	100	2	0.02	2.10771	-	two-component sensor histidine kinase (Pseudogene)
BP3868P	50	1	0.02	2.71066	-	putative membrane protein
BP1416P	50	1	0.02	2.73089	dsbB	disulfide bond formation protein B
BP2182P & BP2183P	284	5	0.0176056	0.314032	- & -	conserved hypothetical protein (Pseudogene) & conserved hypothetical protein
BP2300P	51	1	0.0196078	2.70135	-	putative acetylpolyamine aminohydrolase
BPt25P	51	1	0.0196078	2.72106	-	Arg tRNA
BPt23_BP1914	186	4	0.0215054	0.44507		located downstream of genes
BP3347P	52	1	0.0192308	2.71153	-	conserved hypothetical protein
BP1253P & BP1254P	52	1	0.0192308	2.73104	- & polA	putative exported protein & DNA polymerase I
BP3528P	53	1	0.0188679	2.72131	-	Cys/Met metabolism PLP-dependent enzyme
BPr03_BP2036	368	5	0.013587	0.793183		located downstream of genes
BP2479P & BP2480P	783	7	0.00893997	1.09222	- & kdpA	putative integral membrane protein & potassium-transporting ATPase A chain
BP3216P	54	1	0.0185185	2.71186	-	transposase for IS1663
BP1597P	54	1	0.0185185	2.7307	glnL	nitrogen regulation protein NR(II)
BP3788P	55	1	0.0181818	2.70268	ptlA	pertussis toxin transport protein
BP3437P	55	1	0.0181818	2.72107	-	conserved hypothetical protein
BP1360_BP1361	55	1	0.0181818	2.7397		located downstream of genes
BP2820_BP2821	56	1	0.0178571	2.7299		located downstream of genes
BP2718P & BP2719P	452	5	0.0110619	1.28571	- & -	biotin synthase & putative exported protein
BP3849P	57	1	0.0175439	2.73839	-	conserved hypothetical protein
BP0507P	57	1	0.0175439	2.75665	-	hypothetical protein
BP1655P	58	1	0.0172414	2.74654	wcbP	putative oxidoreductase
BP2518P & BP2519P	281	4	0.0142349	1.29002	soxB & -	sarcosine oxidase beta subunit & putative dipeptidase
BP3351P	59	1	0.0169492	2.75437	-	N-terminal region of a two component sensor kinase (partial)
BP0529P	626	6	0.00958466	1.34237	-	autotransporter
BP2974P & BP2975P	296	4	0.0135135	1.36135	- & -	putative integral membrane protein & putative GntR-family transcriptional regulator
BP1403P & BP1404P	312	4	0.0128205	1.38472	fla AII.1 & fla AI	flagellar M-ring protein FliF & flagellar hook-basal body complex protein FliE
BP0179P	60	1	0.0166667	2.76189	-	conserved hypothetical protein
BP3599P	61	1	0.0163934	2.75181	-	putative protein-L-isoaspartate O-methyltransferase
BP0469P & BP0470P	61	1	0.0163934	2.76911	- & -	putative membrane protein & conserved hypothetical protein
BP0106P	61	1	0.0163934	2.78664	lip	lipoic acid synthetase
BP2720_BP2721	161	3	0.0186335	1.45498		located downstream of genes
BP0664P	63	1	0.015873	2.78271	-	putative exported protein
BP0459P & BP0460P	63	1	0.015873	2.79989	- & topB	putative membrane protein & DNA topoisomerase iii
BP2376P	65	1	0.0153846	2.81208	-	conserved hypothetical protein
BP1780P	65	1	0.0153846	2.82912	-	putative exported protein
BP1041P & BP1042P	312	4	0.0128205	1.4576	- & -	conserved hypothetical protein & putative membrane protein (Pseudogene)
BP2076P	66	1	0.0151515	2.81781	-	putative efflux system transmembrane protein
BP1261_BP1262	66	1	0.0151515	2.83468		located downstream of genes
BP0578P	323	4	0.0123839	1.4828	-	conserved hypothetical protein
BP2487P	177	3	0.0169492	1.53723	-	hypothetical protein
BP0939P	343	4	0.0116618	1.65595	-	conserved hypothetical protein
BP2384_BP2385	67	1	0.0149254	2.8233		located downstream of genes
BP1667P	67	1	0.0149254	2.84001	-	putative exported protein
BP3714P & BP3715P	68	1	0.0147059	2.81221	- & -	putative zinc-binding dehydrogenases & LysR-family transcriptional regulator
BP3239_BP3239A	68	1	0.0147059	2.82857		located downstream of genes
BP1060P & BP1061P	68	1	0.0147059	2.84511	ubiD & -	3-octaprenyl-4-hydroxybenzoate carboxy-lyase & putative transglycosylase
BP2967P	196	3	0.0153061	1.84904	-	putative exported protein (pseudogene)
BP2957_BP2958	69	1	0.0144928	2.78559		located downstream of genes
BP2702_BP2703	69	1	0.0144928	2.80141		located downstream of genes
BP2372P	69	1	0.0144928	2.81742	-	putative conserved inner membrane protein
BP1349P & BP1350P	201	3	0.0149254	1.89719	- & -	putative GntR-family transcriptional regulator & putative acetyl-CoA synthetase
BP3052P	253	3	0.0118577	1.91239	-	putative gamma-glutamyltranspeptidase
BP3747_BP3748	393	4	0.0101781	1.92092		located downstream of genes
BP3725P	101	2	0.019802	1.95152	nadC	putative nicotinate-nucleotide pyrophosphorylase
BP2413_BP2414	104	2	0.0192308	1.96981		located downstream of genes
BP0978P	71	1	0.0140845	2.81149	-	transposase for IS1663
BP0146P	71	1	0.0140845	2.8272	-	putative hydroxylase (Pseudogene)
BP3545P & BP3546P	207	3	0.0144928	1.97099	- & -	hypothetical protein & conserved hypothetical protein
BP0740P	72	1	0.0138889	2.83179	-	putative DNA methylase
BP3642P	213	3	0.0140845	1.97244	rpoA	DNA-directed RNA polymerase alpha chain
BP1797P	252	3	0.0119048	1.9813	ptpA	low molecular weight protein-tyrosine-phosphatase
BP0977_BP0978	108	2	0.0185185	1.98152		located downstream of genes
BP0441P & BP0442P	74	1	0.0135135	2.87144	- & -	MerR-family transcriptional regulator & metallo-beta-lactamase family protein
BP3060P & BP3061P	75	1	0.0133333	2.87518	- & -	putative transglycosylase & 5-formyltetrahydrofolate cyclo-ligase family protein
BP1857_BP1858	75	1	0.0133333	2.8908		located downstream of genes
BP1947P	265	3	0.0113208	2.01569	-	transposase
BP2307P & BP2308P	76	1	0.0131579	2.87875	- & -	conserved ATP-binding protein & conserved hypothetical protein
BP2714P & BP2715P	246	3	0.0121951	2.0545	- & -	putative lipoprotein & AhpC/TSA-family protein
BP1601P	77	1	0.012987	2.88216	-	conserved hypothetical protein
BP0813P	77	1	0.012987	2.89749	-	probable short-chain dehydrogenase
BP2929_BP2930	120	2	0.0166667	2.13796		located downstream of genes
BP3043P & BP3044P	119	2	0.0168067	2.14486	ilvD & lgt	dihydroxy-acid dehydratase & prolipoprotein diacylglyceryl transferase
BP1981P	78	1	0.0128205	2.88541	-	putative magnesium transporter (Pseudogene)
BP1895P	78	1	0.0128205	2.90059	oplaH	5-oxoprolinase
BP3196P & BP3197P	294	3	0.0102041	2.1606	- & -	putative amino acid binding precursor protein & probable short-chain dehydrogenase (Pseudogene)
BP3236P	79	1	0.0126582	2.81556	-	putative binding-protein-dependent permease (pseudogene)
BP3136P	79	1	0.0126582	2.82985	-	putative sulfatase
BP3069P	79	1	0.0126582	2.84429	-	putative glycosyl transferase
BP2790P	79	1	0.0126582	2.85888	-	putative exported protein
BP2340P	79	1	0.0126582	2.87361	-	putative acyl-CoA dehydrogenase
BP1976P	79	1	0.0126582	2.8885	gabD	succinate-semialdehyde dehydrogenase [NADP+]
BP1112P	290	3	0.0103448	2.16338	bipA	putative outer membrane ligand binding protein
BP0749P & BP0750P	424	4	0.00943396	2.17004	rplU & -	50S ribosomal protein L21 & conserved hypothetical protein
BP0736P	119	2	0.0168067	2.18533	bfrF	putative ferric siderophore receptor
BPt24P	81	1	0.0123457	2.80871	-	Arg tRNA
BP1483P	81	1	0.0123457	2.82262	leuB	3-isopropylmalate dehydrogenase
BP1272_BP1273	81	1	0.0123457	2.83666		located downstream of genes
BP0671P	81	1	0.0123457	2.85084	-	putative exported protein
BP1954P & BP1955P	300	3	0.01	2.19493	- & maiA	putative monooxygenase & maleate cis-trans isomerase
BP3787P	82	1	0.0121951	2.81214	ptxC	pertussis toxin subunit 3 precursor
BP3534P	82	1	0.0121951	2.82592	basR	response regulator protein
BP2668P & BP2669P	312	3	0.00961538	2.26461	purL & -	phosphoribosylformylglycinamidine synthase & putative integral membrane protein
BP3456P & BP3457P	141	2	0.0141844	2.27443	maeB & -	NADP-dependent malic enzyme & LysR family regulatory protein
BP1771P	83	1	0.0120482	2.81541	-	conserved hypothetical protein
BP0155P	83	1	0.0120482	2.82908	serA	D-3-phosphoglycerate dehydrogenase
BP2905P	134	2	0.0149254	2.27546	glcD	glycolate oxidase subunit
BP2060P	84	1	0.0119048	2.80513	-	conserved hypothetical protein
BP1960P	84	1	0.0119048	2.81855	-	probable aldehyde dehydrogenase (Pseudogene)
BP1519_BP1520	84	1	0.0119048	2.8321		located downstream of genes
BP2664P	139	2	0.0143885	2.28373	-	putative MarR-family transcriptional regulator
BP2706_BP2707	144	2	0.0138889	2.29425		located downstream of genes
BP0431P	141	2	0.0141844	2.30788	-	putative molybdopterin oxidoreductase
BP2174P	85	1	0.0117647	2.80824	-	putative lipoprotein
BP2159P	134	2	0.0149254	2.31216	-	transposase (Pseudogene)
BP3117P	147	2	0.0136054	2.34621	-	putative restriction endonuclease
BP3106P	151	2	0.013245	2.39315	-	putative exported protein
BP3243P	86	1	0.0116279	2.81122	-	transposase for IS1663
BP2124P	86	1	0.0116279	2.82442	-	conserved hypothetical protein
BP2156_BP2157	87	1	0.0114943	2.82716		located downstream of genes
BP0770P	88	1	0.0113636	2.82978	-	putative membrane protein
BP0375P	88	1	0.0113636	2.84288	mreC	rod shape-determining protein
BP2963P	341	3	0.00879765	2.39319	-	putative exported solute binding protein
BP3102P	90	1	0.0111111	2.84754	-	putative regulatory protein
BP1052P	90	1	0.0111111	2.86054	upp	uracil phosphoribosyltransferase
BP0795P	90	1	0.0111111	2.87366	pnp	polyribonucleotide nucleotidyltransferase
BP1914P & BP1915P	158	2	0.0126582	2.39631	- & -	transposase for IS1663 & conserved hypothetical protein
BP3139P	91	1	0.010989	2.84969	-	putative oxidoreductase
BP2840P & BP2841P	91	1	0.010989	2.86259	- & -	putative TetR-family transcriptional regulator & putative short-chain dehydrogenase
BP2090P & BP2091P	358	3	0.00837989	2.3973	- & -	putative ABC-transporter substrate-binding protein & putative dioxygenase hydroxylase component
BP1120P	154	2	0.012987	2.41192	maeB	NADP-dependent malic enzyme
BPt43P	162	2	0.0123457	2.41241	-	Arg tRNA
BP2493P	92	1	0.0108696	2.85174	-	putative ATP-binding protein
BP2203_BP2204	92	1	0.0108696	2.86453		located downstream of genes
BP0467P & BP0468P	93	1	0.0107527	2.82865	- & -	acetolactate synthase large subunit & AsnC-family transcriptional regulator
BP0313_BP0314	93	1	0.0107527	2.84111		located downstream of genes
BP0072P	93	1	0.0107527	2.85368	-	transposase
BP0057P	93	1	0.0107527	2.86636	-	amino-acid ABC transporter binding protein precursor
BP0489P	94	1	0.0106383	2.83068	acrB	DNA gyrase subunit B
BP2176P	95	1	0.0105263	2.83262	-	putative inner membrane protein
BP0562P	95	1	0.0105263	2.84488	-	putative exported protein
BP2741P & BP2742P	96	1	0.0104167	2.81043	- & -	putative TetR-family transcriptional regulator & putative membrane transport protein
BP1820P & BP1821P	96	1	0.0104167	2.82239	- & -	probable LysR-family transcriptional regulator & conserved hypothetical protein (Pseudogene)
BP1201_BP1202	96	1	0.0104167	2.83445		located downstream of genes
BP0302P	96	1	0.0104167	2.84662	-	probable branched-chain amino acid transport system, permease component
BPt17P & BPt18P	172	2	0.0116279	2.4139	- & -	Thr tRNA & Asn tRNA
BP2684P & BP2685P	171	2	0.0116959	2.41605	paaA & paaX	phenylacetic acid degradation protein & phenylacetic acid degradation operon negative regulatory protein
BP3823P & BP3824P	97	1	0.0103093	2.81236	- & -	conserved hypothetical protein & putative membrane protein
BP1421P	97	1	0.0103093	2.82422	pyrH	uridylate kinase
BP0234P & BP0235P	170	2	0.0117647	2.41833	- & -	putative solute-binding periplasmic protein & putative membrane protein
BP2424P	98	1	0.0102041	2.81418	-	putative integral membrane protein
BP2151P & BP2152P	98	1	0.0102041	2.82596	- & -	putative oxidoreductase & putative lysR-family transcriptional regulator
BP1357P & BP1358P	169	2	0.0118343	2.42074	leuC & -	3-isopropylmalate dehydratase large subunit (Pseudogene) & putative exported protein
BP0411P	99	1	0.010101	2.8276	-	conserved hypothetical protein
BP0726P & BP0727P	166	2	0.0120482	2.42883	- & -	probable ABC transporter, periplasmic binding protein & probable transcriptional regulator
BP0745_BP0746	165	2	0.0121212	2.43183		located downstream of genes
BP3171P	100	1	0.01	2.80605	ureA	urease gamma subunit
BP0555P	100	1	0.01	2.81755	smf	conserved hypothetical protein
BP0423P	100	1	0.01	2.82915	-	putative fatty acid CoA ligase (Pseudogene)
BP0272P	100	1	0.01	2.84084	-	integrase (remnant)
BP2595P	162	2	0.0123457	2.44183	-	putative peptidase (Pseudogene)
BP3751P & BP3752P	183	2	0.010929	2.49439	adhI & -	alcohol dehydrogenase class III & conserved hypothetical protein
BP3613P	402	3	0.00746269	2.50723	rplC	50S ribosomal protein L3
BP0501P & BP0502P	183	2	0.010929	2.51984	- & -	C-terminal region of two component sensor kinase (partial) & integrase
BP3624P & BP3626P	892	5	0.00560538	2.53098	- & rplN	putative aldehyde dehydrogenase & 50S ribosomal protein L14
BP0061P	183	2	0.010929	2.54582	-	putative DNA-binding protein
BP2530P	193	2	0.0103627	2.54952	-	integral membrane protein
BP0804P	652	4	0.00613497	2.55317	betT	high-affinity choline transport protein
BP3439P	200	2	0.01	2.58498	dnt	dermonecrotic toxin
BP1364P	204	2	0.00980392	2.60171	-	putative amino-acid ABC transporter, periplasmic amino acid-binding protein
BP0364P	206	2	0.00970874	2.6214	-	putative exported protein
BP3834P	211	2	0.00947867	2.63631	-	conserved hypothetical protein
BP1280P & BP1281P	210	2	0.00952381	2.63778	proC & ugpB	pyrroline-5-carboxylate reductase & glycerol-3-phosphate-binding periplasmic protein precursor
BP1511_BP1512	216	2	0.00925926	2.65134		located downstream of genes
BP0839P & BP0840P	210	2	0.00952381	2.66033	- & -	transposase & outer membrane porin protein precursor
BP2756P & BP2757P	227	2	0.00881057	2.68049	- & -	hypothetical protein & putative cold-shock protein
BP3151P	728	4	0.00549451	2.70029	-	probable glycosyltransferase
BP1189P & BP1190P	227	2	0.00881057	2.70095	- & -	lipoprotein & conserved hypothetical protein
BP2399P	223	2	0.00896861	2.70615	-	putative transcriptional regulator
BP2928P & BP2929P	138	1	0.00724638	2.71108	- & -	putative membrane transport protein & putative regulatory protein
BP0277P & BP0278P	139	1	0.00719424	2.71117	petA & mscL	ubiquinol-cytochrome C reductase iron-sulfur subunit & large-conductance mechanosensitive channel
BP0131P	426	2	0.00469484	2.71322	leuA	2-isopropylmalate synthase
BP3095P	135	1	0.00740741	2.71883	modB	molybdate-binding periplasmic protein precursor
BP3334P & BP3335P	136	1	0.00735294	2.71901	- & -	conserved hypothetical protein & N-terminal region of putative oxidoreductase (pseudogene)
BP1728P	138	1	0.00724638	2.71922	-	putative glutaredoxin
BP1038P	140	1	0.00714286	2.71927	corC	magnesium and cobalt efflux protein
BP0499P & BP0500P	241	2	0.00829876	2.72658	- & -	hypothetical protein & hypothetical protein
BP2634P & BP2635P	135	1	0.00740741	2.72717	dadA & lrp	D-amino acid dehydrogenase small subunit (pseudogene) & leucine-responsive regulatory protein
BP1019P & BP1020P	141	1	0.0070922	2.72727	infA & -	translation initiation factor IF-1 & transposase
BP1529P	136	1	0.00735294	2.72729	-	putative extracellular solute-binding protein
BP1536_BP1537	137	1	0.00729927	2.72738		located downstream of genes
BP1346P & BP1347P	138	1	0.00724638	2.72741	- & -	LysR-family transcriptional regulator & putative reductase
BP0882P	223	2	0.00896861	2.72762	-	conserved hypothetical protein
BP2455P & BPt33P	239	2	0.0083682	2.72833	- & -	putative membrane efflux protein & Ser tRNA
BP3088P & BP3090P	424	2	0.00471698	2.72873	- & -	putative exported protein & conserved hypothetical protein
BP1487P	144	1	0.00694444	2.73471	smoM	putative periplasmic solute-binding protein
BP3326P	143	1	0.00699301	2.73497	-	putative inner membrane protein
BP0557P	142	1	0.00704225	2.73518	-	putative membrane protein
BP1876P	133	1	0.0075188	2.73528	bvgR	regulatory protein BvgR
BP2021P & BP2022P	135	1	0.00740741	2.73556	acnB & -	putative aconitate hydratase & putative exonuclease
BP0972P	251	2	0.00796813	2.73794	-	conserved hypothetical protein
BP2212P & BP2213P	146	1	0.00684932	2.742	fhp & -	flavohemoprotein & conserved hypothetical protein
BP1545A_BPt21	439	2	0.00455581	2.74211		located downstream of genes
BP0987P	145	1	0.00689655	2.74237	-	putative membrane protein
BP0197_BP0198	144	1	0.00694444	2.74271		located downstream of genes
BP0801P	143	1	0.00699301	2.74301	tpi	triosephosphate isomerase
BP3109P	132	1	0.00757576	2.74367	-	conserved hypothetical protein
BP1729P	133	1	0.0075188	2.74382	-	putative pyridine nucleotide-disulfide oxidoreductase
BP1070P	134	1	0.00746269	2.74394	phoW	phosphate transport system permease protein
BP1713P	135	1	0.00740741	2.744	trxC	thioredoxin 2
BP2804P	147	1	0.00680272	2.74949	-	putative iron-sulfur protein
BP0752P & BP0753P	130	1	0.00769231	2.75197	- & hyuA	LysR-family transcriptional regulator & putative hydantoin utilization protein A
BP2333_BP2334	131	1	0.00763359	2.75217		located downstream of genes
BP0654P	132	1	0.00757576	2.75232	-	putative exported protein
BP0566P & BP0567P	133	1	0.0075188	2.75243	- & -	putative dioxygenase & conserved hypothetical protein
BP0905P	135	1	0.00740741	2.7525	mrcA	penicillin-binding protein 1A
BP2897P	254	2	0.00787402	2.75404	nntA1	NAD(P) transhydrogenase, subunit alpha part 1
BP1819_BP1820	149	1	0.00671141	2.75632		located downstream of genes
BP0746P	130	1	0.00769231	2.76079	proB	glutamate 5-kinase
BP0408_BP0409	131	1	0.00763359	2.76093		located downstream of genes
BP0102P	132	1	0.00757576	2.76103	-	putative penicillin-binding protein precursor
BP0666P & BP0667P	149	1	0.00671141	2.76422	glmS & -	glucosamine--fructose-6-phosphate aminotransferase [isomerizing] & AsnC-family transcriptional regulator
BP3294_BP3295	128	1	0.0078125	2.76935		located downstream of genes
BPt37P	129	1	0.00775194	2.76953	-	Lys tRNA
BP0613P & BP0614P	130	1	0.00769231	2.76967	- & -	probable transcriptional regulator & putative exported protein (Pseudogene)
BP0176P & BP0177P	257	2	0.0077821	2.76993	- & -	two-component response regulator (Pseudogene) & putative lipoprotein
BP0135P & BP0136P	149	1	0.00671141	2.77216	- & -	probable LysR-family transcriptional regulator & putative integral membrane protein (Pseudogene)
BP1704P	126	1	0.00793651	2.77799	-	putative membrane protein
BP3123P	128	1	0.0078125	2.7784	pth	peptidyl-tRNA hydrolase
BP0399P & BP0400P	129	1	0.00775194	2.77852	- & -	putative glycosyl transferase & putative acetyltransferase (pseudogene)
BP0093P & BP0094P	130	1	0.00769231	2.7786	bplA & rfaC	probable oxidoreductase & probable heptosyltransferase
BP3306P & BP3307P	152	1	0.00657895	2.78571	- & -	conserved hypothetical protein & putative TetR-family trasncriptional regulator
BP2842P	125	1	0.008	2.78701	-	hypothetical protein (pseudogene)
BP1592P & BP1593P	126	1	0.00793651	2.78722	- & -	conserved hypothetical protein & conserved hypothetical protein
BP2402P & BP2403P	127	1	0.00787402	2.78739	- & -	conserved hypothetical protein & putative electron transfer flavoprotein-ubiquinone oxidoreductase
BP1747P	128	1	0.0078125	2.78751	-	conserved hypothetical protein
BP2560P & BP2561P	153	1	0.00653595	2.79272	- & -	putative exported protein & conserved hypothetical protein
BP0606P & BP0607P	152	1	0.00657895	2.79365	- & gpm	conserved hypothetical protein & phosphoglycerate mutase 1
BP2886P & BP2887P	514	3	0.00583658	2.79492	- & -	putative lipoprotein & hypothetical protein
BP3688P	125	1	0.008	2.79636	-	transposase (Pseudogene)
BP1371P	126	1	0.00793651	2.79651	flgM	negative regulator of flagellin synthesis
BP0289_BP0290	128	1	0.0078125	2.79668		located downstream of genes
BP2067P	156	1	0.00641026	2.79756	-	putative superoxide dismutase
BP3660P & BP3661P	155	1	0.00645161	2.79862	uvrA & -	excinuclease ABC subunit A & putative transport protein
BP3449P	112	1	0.00892857	2.79948	-	putative membrane protein
BP3757P	154	1	0.00649351	2.79965	-	putative ABC transporter, ATP-binding protein
BP2061P	113	1	0.00884956	2.80034	-	putative gntR-family transcriptional regulator
BP1989P & BP1990P	456	2	0.00438596	2.80088	- & -	putative exported protein & putative membrane protein
BP3225P & BP3226P	115	1	0.00869565	2.80185	- & glnS	putative transmembrane cytochrome oxidase & putative glutaminyl-tRNA synthetase
BP2773_BP2774	117	1	0.00854701	2.8031		located downstream of genes
BPt30P & BP2225P	158	1	0.00632911	2.80311	- & -	His tRNA & putative phospholipase
BP0829P & BP0830P	118	1	0.00847458	2.80363	- & -	putative transcriptional regulator & transposase
BP1200P	315	2	0.00634921	2.80392	bapB	autotransporter (pseudogene)
BP1202P & BP1203P	157	1	0.00636943	2.80426	- & -	TetR-family transcriptional regulator & conserved hypothetical protein
BP0776P	156	1	0.00641026	2.80539	-	probable GntR-family transcriptional regulator
BP3677_BP3678	124	1	0.00806452	2.80563		located downstream of genes
BP3135_BP3136	125	1	0.008	2.80577		located downstream of genes
BP3243_BP3244	101	1	0.00990099	2.80769		located downstream of genes
BP2456P	396	2	0.00505051	2.80867	alcA	alcaligin biosynthesis enzyme
BP0906P & BP0907P	159	1	0.00628931	2.80967	- & -	putative peptidase & putative lipoprotein (Pseudogene)
BP3309P	112	1	0.00892857	2.80985	-	conserved hypothetical protein (pseudogene)
BP0370_BP0371	113	1	0.00884956	2.81063		located downstream of genes
BP3584_BP3585	158	1	0.00632911	2.81089		located downstream of genes
BP3846P & BP3847P	173	1	0.00578035	2.81188	- & -	TetR family transcriptional regulator & putative hydroxymethylglutaryl-CoA lyase
BP2937P	115	1	0.00869565	2.812	-	conserved hypothetical protein
BP1064P	116	1	0.00862069	2.81259	maeB	NADP-dependent malic enzyme
BP2638P	117	1	0.00854701	2.81311	-	putative exported protein
BP3663P	172	1	0.00581395	2.81352	bfrC	ferric siderophore receptor
BP0065P	118	1	0.00847458	2.81358	-	putative ferredoxin
BP0323P	119	1	0.00840336	2.81398	-	acyltransferase
BP1899P & BP1900P	161	1	0.00621118	2.81483	- & -	putative transcriptional regulator & putative exported protein
BP1111P	268	2	0.00746269	2.81498	-	hypothetical protein
BP3152P & BP3153P	123	1	0.00813008	2.81504	- & -	conserved hypothetical protein & conserved hypothetical protein
BP3527P	124	1	0.00806452	2.81517	-	putative tRNA/rRNA methyltransferase
BP1295P	125	1	0.008	2.81525	-	hypothetical protein
BP1201P	383	2	0.00522193	2.81579	tcfA	tracheal colonization factor precursor
BP1507P	160	1	0.00625	2.81615	-	putative extracellular solute-binding protein
BP0586P & BP0589P	469	2	0.00426439	2.81701	- & -	ferredoxin & putative exported protein
BP2131P & BP2132P	174	1	0.00574713	2.81747	- & -	conserved hypothetical protein & conserved hypothetical protein
BP1988P	304	2	0.00657895	2.81792	-	putative membrane protein (Pseudogene)
BP0350P & BP0351P	334	2	0.00598802	2.81829	- & -	hypothetical protein & putative ferredoxin
BP2471P	101	1	0.00990099	2.8191	-	conserved hypothetical protein
BP0258P	173	1	0.00578035	2.81917	-	conserved hypothetical protein
BP1549P	802	3	0.00374065	2.81944	dnaX	DNA polymerase III subunit Tau
BP2695_BP2696	112	1	0.00892857	2.8203		located downstream of genes
BP3543P	102	1	0.00980392	2.82056	-	putative D-isomer specific 2-hydroxyacid dehydrogenase
BP3175P	172	1	0.00581395	2.82085	-	conserved hypothetical protein
BP3159P	287	2	0.00696864	2.82174	-	putative extracellular solute-binding protein
BP2856P & BP2857P	115	1	0.00869565	2.82222	- & -	conserved hypothetical protein & putative LysR-family transcriptional regulator
BP1435P & BP1436P	161	1	0.00621118	2.82257	- & pps	conserved hypothetical protein & phosphoenolpyruvate synthase
BP3239AP & BP3240P	283	2	0.00706714	2.8233	- & uvrA2	putative exported protein & putative excinuclease ABC subunit
BP2894P & BP2895P	170	1	0.00588235	2.82416	- & -	putative LysR-family transcriptional regulator & putative exported protein
BP2954P & BP2955P	165	1	0.00606061	2.82449	tyrS & -	tyrosyl-tRNA synthetase & transposase
BP1777_BP1778	123	1	0.00813008	2.82472		located downstream of genes
BP3068P	279	2	0.00716846	2.82518	acyH	adenosylhomocysteinase
BP2781P	106	1	0.00943396	2.82558	-	transposase
BP0676_BPt08	392	2	0.00510204	2.82737		located downstream of genes
BP2446P & BP2447P	108	1	0.00925926	2.82761	- & -	conserved hypothetical protein & conserved hypothetical protein
BP0195P	394	2	0.00507614	2.82768	gcvT	glycine cleavage system T protein
BP1864P	172	1	0.00581395	2.82821	-	putative exported protein
BP2980P	171	1	0.00584795	2.82992	-	putative lipoprotein
BP3728P	111	1	0.00900901	2.83012	rkpK	putative UDP-glucose 6-dehydrogenase
BP1423P	166	1	0.0060241	2.83057	rth	undecaprenyl pyrophosphate synthetase
BP2145P & BP2146P	112	1	0.00892857	2.83082	- & -	putative ArsR-family transcriptional regulator & conserved hypothetical protein
BP1119P	170	1	0.00588235	2.83161	fim2	serotype 2 fimbrial subunit precursor
BP1395P	165	1	0.00606061	2.83213	cheC1	flagellar protein FliL
BP0742_BP0744	115	1	0.00869565	2.83252		located downstream of genes
BP2012P & BP2013P	169	1	0.00591716	2.83328	- & -	conserved hypothetical protein & conserved hypothetical protein
BP2041P	121	1	0.00826446	2.8343	proA	putative gamma-glutamyl phosphate reductase
BP2046P	122	1	0.00819672	2.83441	-	putative MarR-family transcriptional regulator
BP1604P	123	1	0.00813008	2.83446	-	putative inner membrane component of binding-protein-dependent transport system
BP2497_BP2498	168	1	0.00595238	2.83494		located downstream of genes
BP0950P	172	1	0.00581395	2.83562	rpsA	30S ribosomal protein S1
BP1282P	176	1	0.00568182	2.83574	ugpA	sn-glycerol-3-phosphate transport system, permease protein
BP1257P & BP1258P	167	1	0.00598802	2.83658	- & sdaA	putative membrane protein & L-serine dehydratase 1
BP2656P	106	1	0.00943396	2.83666	-	putative exported protein
BP2219P	108	1	0.00925926	2.83853	-	putative cell surface protein
BP0922P & BP0923P	170	1	0.00588235	2.8391	- & -	conserved hypothetical protein & conserved hypothetical protein
BP3255P & BP3256P	109	1	0.00917431	2.83936	- & -	putative LysR-family transcriptional regulator & N-terminal region of a putative oxidoreductase (pseudogene)
BP0707P	165	1	0.00606061	2.8398	-	conserved hypothetical protein
BP3016_BP3017	111	1	0.00900901	2.8408		located downstream of genes
BP0518P & BP0519P	169	1	0.00591716	2.84082	- & -	conserved hypothetical protein & probable glutathione S-transferase
BP1010P & BP1011P	177	1	0.00564972	2.84114	- & cbpA	putative acetyltransferase & curved DNA-binding protein
BP1570P	112	1	0.00892857	2.84142	dapA	dihydrodipicolinate synthase
BP1232P	168	1	0.00595238	2.84252	-	50S ribosomal protein L31
BP0497P & BP0498P	121	1	0.00826446	2.84425	acpD & -	N-terminal region of acyl carrier protein phosphodiesterase (pseudogene) & LysR-family transcriptional regulator
BP0658P & BP0659P	364	2	0.00549451	2.84466	- & -	conserved hypothetical protein & probable zinc-binding dehydrogenase
BP3667_BP3668	104	1	0.00961538	2.84582		located downstream of genes
BP1845P & BP1846P	178	1	0.00561798	2.84648	- & -	conserved hypothetical protein & putative exported protein
BP2972P	105	1	0.00952381	2.84686	-	conserved hypothetical protein
BP0162P	165	1	0.00606061	2.84752	-	putative membrane protein
BP1306_BP1307	106	1	0.00943396	2.84783		located downstream of genes
BP0875P	108	1	0.00925926	2.84953	-	putative exported protein
BP0807P	110	1	0.00909091	2.85095	-	putative exported protein
BP0218P	111	1	0.00900901	2.85156	-	short-chain fatty acids transporter
BP2086P	359	2	0.00557103	2.85558	-	putative membrane protein
BP0686_BP0688	104	1	0.00961538	2.85725		located downstream of genes
BP0649P & BP0650P	106	1	0.00943396	2.85908	- & -	putative exported protein & LysR-family transcriptional regulator
BP1310P	181	1	0.00552486	2.86215	-	putative membrane protein (Pseudogene)
BP0051P	111	1	0.00900901	2.86241	-	outer membrane porin protein precursor (Pseudogene)
BP3700P	180	1	0.00555556	2.86427	-	putative exported protein
BP3687_BP3688	183	1	0.00546448	2.86507		located downstream of genes
BP2469P	182	1	0.00549451	2.86725	-	hypothetical protein
BP1113P	181	1	0.00552486	2.86943	-	putative competence protein (Pseudogene)
BP1014P & BP1015P	184	1	0.00543478	2.87006	pit & chlG	probable phosphate transporter & molybdopterin biosynthesis protein
BP1420P	183	1	0.00546448	2.8723	tsf	elongation factor Ts
BP1596P	185	1	0.00540541	2.875	glnA	glutamine synthetase
BP2962P	295	2	0.00677966	2.88006	rplM	50s ribosomal protein L13
BP2326P & BP2327P	302	2	0.00662252	2.89156	- & -	putative polysaccharide deacetylase & putative outer membrane protein
BP2960P	188	1	0.00531915	2.90393	argC	N-acetyl-gamma-glutamyl-phosphate reductase
BP1773P & BP1774P	196	1	0.00510204	2.9045	- & tig	putative membrane protein & trigger factor
BP1851P	195	1	0.00512821	2.90718	-	probable transcriptional regulator
BP2439P	189	1	0.00529101	2.90864	fabF	3-oxoacyl-[acyl-carrier-protein] synthase II
BP2760P	197	1	0.00507614	2.90882	-	putative chloride-channel protein
BP1445P	196	1	0.00510204	2.91155	-	probable acyl-CoA dehydrogenase
BP2383P & BP2384P	198	1	0.00505051	2.91309	- & -	conserved hypothetical protein & putative transcriptional regulator
BP0404P	190	1	0.00526316	2.91329	atoE	putative short-chain fatty acids transporter
BP1818P	195	1	0.00512821	2.91427	dadA	D-amino acid dehydrogenase small subunit
BP2549P	194	1	0.00515464	2.917	-	putative sugar transport protein
BP0416P	195	1	0.00512821	2.9214	-	conserved hypothetical protein
BP1071P	194	1	0.00515464	2.92416	phoS	phosphate-binding periplasmic protein precursor
BPr09P	874	3	0.00343249	2.92818	-	16S ribosomal RNA
BP2906P & BP2907P	192	1	0.00520833	2.92969	- & fhaL	putative oxidoreductase & adhesin
BP0998P & BP0999P	194	1	0.00515464	2.93137	- & tkt	conserved hypothetical protein & transketolase 1
BP0896P	193	1	0.00518135	2.93417	-	hypothetical protein
BP2488P & BP2489P	202	1	0.0049505	2.9508	icd & -	isocitrate dehydrogenase [NADP] & conserved hypothetical protein
BP1547P	203	1	0.00492611	2.95481	-	conserved hypothetical protein
BP3395P	206	1	0.00485437	2.95949	-	putative ATP-dependent RNA helicase
BP2032P	205	1	0.00487805	2.96267	-	putative transmembrane transport protein (pseudogene)
BP2414P & BP2415P	206	1	0.00485437	2.96653	- & -	conserved hypothetical protein & transposase
BP0306P	205	1	0.00487805	2.96976	-	probable bifunctional hydroxylase/oxidoreductase (Pseudogene)
BP3539P & BP3540P	209	1	0.00478469	2.9849	argD & -	putative acetylornithine aminotransferase & conserved hypothetical protein
BP1488P	211	1	0.00473934	2.98516	-	putative membrane protein
BP2030P & BP2031P	210	1	0.0047619	2.98857	- & -	putative LysR-family transcriptional activator & putative acyl-CoA transferase
BP0453P & BP0454P	211	1	0.00473934	2.9922	- & -	low-specificity D-threonine aldolase & putative exported protein
BP3653P & BP3654P	213	1	0.00469484	2.99229	lysA & cyaY	diaminopimelate decarboxylase & conserved hypothetical protein
BP0440P	213	1	0.00469484	2.99931	-	N-terminal region of isovaleryl-CoA dehydrogenase (Pseudogene)
BP1946P	216	1	0.00462963	3.0167	-	MarR-family transcriptional regulator
BP1900_BP1901	217	1	0.00460829	3.02005		located downstream of genes
BP3782P	218	1	0.00458716	3.02337	-	putative exported protein
BP3359P	221	1	0.00452489	3.03305	-	phage-related hypothetical protein
BP1303P & BP1304P	220	1	0.00454545	3.0369	- & -	conserved hypothetical protein (Pseudogene) & conserved hypothetical protein
BP1670P & BP1671P	221	1	0.00452489	3.04007	- & -	putative hydrolase & probable short chain dehydrogenase
BP2819P	224	1	0.00446429	3.05639	-	transposase
BP2673P & BP2674P	226	1	0.00442478	3.06941	- & fimX	transposase & fimbrial protein
BP3017P	228	1	0.00438596	3.08226	asmB	UDP-3-O-[3-hydroxymyristoyl] N-acetylglucosamine deacetylase
BP0373P & BP0374P	230	1	0.00434783	3.08789	gatC & envB	glutamyl-tRNA(GLN) amidotransferase subunit C & rod shape-determining protein
BP1285P & BP1286P	234	1	0.0042735	3.09169	livJ & -	leu/ile/val-binding protein precursor & conserved hypothetical protein
BP3864P & BP3865P	593	2	0.00337268	3.09314	- & -	putative membrane protein & putative response regulator protein
BP3662P	232	1	0.00431034	3.09336	ssb	single-strand binding protein
BP0357P & BP0358P	230	1	0.00434783	3.09496	- & -	putative membrane protein & putative membrane protein
BP2629P	233	1	0.00429185	3.09604	-	conserved hypothetical protein (pseudogene)
BP0216P	590	2	0.00338983	3.0966	sphB1	autotransporter subtilisin-like protease
BP2546P & BP2547P	239	1	0.0041841	3.11136	recA & -	RecA protein & two-component response regulatory protein
BP1077P	237	1	0.00421941	3.11339	ftsH	cell division protein
BP2667P	240	1	0.00416667	3.11378	fhaS	adhesin
BP2738P	238	1	0.00420168	3.11588	bapC	autotransporter (pseudogene)
BP1651P	239	1	0.0041841	3.11833	-	putative TetR-family transcriptional regulator
BP2649P	249	1	0.00401606	3.12043	-	conserved hypothetical protein
BP3391_BP3392	251	1	0.00398406	3.12462		located downstream of genes
BP2267P & BP2268P	623	2	0.00321027	3.12472	greA & -	transcription elongation factor & methyl-accepting chemotaxis protein
BP1731P & BP1732P	242	1	0.00413223	3.12548	ugpQ & ppiD	glycerophosphoryl diester phosphodiesterase & peptidyl-prolyl cis-trans isomerase D
BP2627P	249	1	0.00401606	3.12724	-	autotransporter (pseudogene)
BP0265P & BP0266P	243	1	0.00411523	3.12779	- & -	probable LysR-family transcriptional regulator (Pseudogene) & putative exported protein
BP1582P & BP1583P	244	1	0.00409836	3.13007	- & amn	putative exported protein & putative nucleosidase
BPt08P & BP0677P	254	1	0.00393701	3.13067	- & hemA	Phe tRNA & glutamyl-tRNA reductase
BP1278P	251	1	0.00398406	3.13141	-	transposase
BP2364P & BP2365P	249	1	0.00401606	3.13409	- & mdH	putative GntR-family transcriptional regulator & malate dehydrogenase
BP3369P	254	1	0.00393701	3.13743	-	phage-related conserved hypothetical protein
BPt15P & BP1036P	258	1	0.00387597	3.13829	- & -	Ala tRNA & putative aldo/keto reductase
BP1135P & BP1136P	259	1	0.003861	3.14013	ssiD & fecI	alpha-ketoglutarate-dependent taurine dioxygenase (Pseudogene) & ECF-family sigma factor
BP1881P	249	1	0.00401606	3.14096	fhaD	chaperone protein
BP2908P	256	1	0.00390625	3.14128	aroG	phospho-2-dehydro-3-deoxyheptonate aldolase, Phe-sensitive
BP2157P & BP2158P	257	1	0.00389105	3.14316	acoD & -	aldehyde dehydrogenase & putative sigma-54-dependent transcriptional regulator
BP3577P	258	1	0.00387597	3.14501	-	ABC transporter ATP-binding protein
BP1811P	249	1	0.00401606	3.14786	kdgT	2-keto-3-deoxygluconate permease (Pseudogene)
BP0633P & BP0634P	247	1	0.00404858	3.15058	- & -	putative exported protein & probable acyl-CoA dehydrogenase
BPt24_BP1931	248	1	0.00403226	3.15271		located downstream of genes
BP0032P & BP0033P	249	1	0.00401606	3.1548	- & glyQ	probable transporter & glycyl-tRNA synthetase alpha chain
BP1411P & BP1412P	262	1	0.00381679	3.15883	flaG & dedC	putative flagellar protein & FolC bifunctional protein [includes: folylpolyglutamate synthase and dihydrofolate synthase]
BP1887P	263	1	0.00380228	3.16052	-	putative exported protein
BP0129P & BP0130P	267	1	0.00374532	3.18713	- & -	probable LacI-family transcriptional regulator (Pseudogene) & amidase
BP1586P	272	1	0.00367647	3.21467	-	conserved hypothetical protein
BP1568P	657	2	0.00304414	3.21595	fim3	serotype 3 fimbrial subunit precursor
BP0531P	272	1	0.00367647	3.22146	-	putative exported protein
BP3062P	277	1	0.00361011	3.22788	-	putative integral membrane transport protein
BP1778P & BP1779P	278	1	0.00359712	3.22909	- & -	probable LysR-family transcriptional regulator & conserved hypothetical protein
BP3084P	276	1	0.00362319	3.23343	-	conserved hypothetical protein
BP2117_BP2118	277	1	0.00361011	3.23465		located downstream of genes
BP3687P	281	1	0.00355872	3.23927	-	putative dihydrodipicolinate synthase
BP0805P & BP0806P	281	1	0.00355872	3.24602	- & -	probable transcriptional regulator & methylaspartate ammonia-lyase
BP3071P & BP3072P	283	1	0.00353357	3.24816	metK & -	S-adenosylmethionine synthetase & putative acyltransferase
BP3709P & BP3710P	290	1	0.00344828	3.28172	- & -	putative racemase & TetR-family transcriptional regulator
BP3319P & BP3320P	289	1	0.00346021	3.28768	- & -	putative IclR-family transcriptional regulator & conserved hypothetical protein
BP2826P & BP2827P	290	1	0.00344828	3.2885	- & -	putative exported protein & hypothetical protein
BP0992P & BP0993P	292	1	0.00342466	3.29009	- & aceE	tw-component sensor kinase & pyruvate dehydrogenase E1 component
BP0793P & BP0794P	293	1	0.00341297	3.29085	- & rpsO	putative lipoprotein & 30S ribosomal protein S15
BP3301P	297	1	0.003367	3.31392	-	putative binding-protein-dependent transport protein (pseudogene)
BP3493P & BP3494P	301	1	0.00332226	3.33659	brkB & brkA	serum resistance protein & serum resistance protein
BP1838P & BP1839P	303	1	0.00330033	3.33754	- & rpsP	putative exported protein & 30S ribosomal protein S16
BP3455P	305	1	0.00327869	3.33842	-	putative taurine dioxygenase
BP1054P	303	1	0.00330033	3.34435	prn	pertactin precursor
BP2983P	305	1	0.00327869	3.3452	nrdA	ribonucleoside-diphosphate reductase alpha chain
BP3531P	312	1	0.00320513	3.38142	tonB	siderophore-mediated iron transport protein
BP3831P & BP3832P	318	1	0.00314465	3.39587	- & ftsE	putative ABC transporter periplasmic amino acid-binding protein & cell division ATP-binding protein
BP3410P & BP3411P	316	1	0.00316456	3.40257	- & -	putative inner membrane protein & putative Xaa-Pro aminopeptidase
BP2084P & BP2085P	318	1	0.00314465	3.4027	- & aceA	conserved hypothetical protein & putative isocitrate lyase
BP2862P & BP2863P	321	1	0.00311526	3.40277	- & -	conserved hypothetical protein & conserved hypothetical protein
BP1418P & BP1419P	726	2	0.00275482	3.40462	map & rpsB	methionine aminopeptidase & 30S ribosomal protein S2
BP1124P	324	1	0.00308642	3.40945	odhA	2-oxoglutarate dehydrogenase E1 component
BP2623P	323	1	0.00309598	3.40951	hipB	DNA-binding protein
BP1605P & BP1606P	321	1	0.00311526	3.40959	- & fpr	putative iron binding protein & ferredoxin--NADP reductase
BPt48P & BP3526P	329	1	0.00303951	3.42238	- & rnr	Leu tRNA & putative ribonuclease R
BP3037_BP3038	328	1	0.00304878	3.42256		located downstream of genes
BP1793P	327	1	0.0030581	3.42272	-	autotransporter (Pseudogene)
BP3515P & BP3517P	331	1	0.00302115	3.42875	- & -	conserved hypothetical protein & putative membrane protein
BP1197P & BP1198P	337	1	0.00296736	3.46089	btr & clpB	transcriptional regulatory protein & ATP-dependent protease, ATPase subunit
BP3118P	341	1	0.00293255	3.4728	-	conserved hypothetical protein
BP0718P & BP0720P	340	1	0.00294118	3.47327	- & -	carboxyvinyl-carboxyphosphonate phosphorylmutase & conserved hypothetical protein
BP1772P	345	1	0.00289855	3.48435	cspA	cold shock-like protein
BP1178P	345	1	0.00289855	3.49118	-	putative membrane protein
BP1760P	359	1	0.00278552	3.56335	-	putative exported protein
BP3511P & BP3512P	365	1	0.00273973	3.59216	- & -	hypothetical protein & hypothetical protein
BP0943P & BP0944P	370	1	0.0027027	3.6145	ompA & b2231	outer membrane protein A precursor & DNA gyrase subunit A
BP0471P	373	1	0.00268097	3.62486	htrP	3,4-dihydroxy-2-butanone 4-phosphate synthase
BP2034P & BPr01P	1239	3	0.00242131	3.63093	- & -	putative LysR-family transcriptional regulator & 16S ribosomal RNA
BP1705P & BP1706P	380	1	0.00263158	3.65071	- & -	putative exported protein & probable ATP-binding ABC transporter protein
BP1766P & BP1767P	382	1	0.0026178	3.6549	- & phg	putative exported protein & autotransporter
BP2028P	385	1	0.0025974	3.66458	-	putative exported protein
BP0872P & BP0873P	398	1	0.00251256	3.72835	- & tpm	ABC transporter, ATP-binding protein & thiopurine S-methyltransferase
BP0491P & BP0492P	405	1	0.00246914	3.75108	dnaA & rimA	chromosomal replication initiator protein & 50S ribosomal protein L34
BP1620P & BP1623P	855	2	0.00233918	3.75289	- & kpsM	putative glycosyl transferase & putative polysialic acid transport protein
BP0368P	422	1	0.00236967	3.8309	gdhA	NADP-specific glutamate dehydrogenase
BP3466P & BP3467P	428	1	0.00233645	3.85333	- & -	putative ArsR family transcriptional regulator & putative exported protein
BP1165P	434	1	0.00230415	3.87521	-	sodium/solute symporter
BP2055P	451	1	0.00221729	3.94808	-	putative periplasmic substrate-binding protein
BP1472P	453	1	0.00220751	3.94978	fdhA	formate dehydrogenase large subunit precursor
BP1563_BP1565	455	1	0.0021978	3.95142		located downstream of genes
BP0217P	457	1	0.00218818	3.95302	-	3-hydroxybutyryl-CoA dehydrogenase
BP2589P	471	1	0.00212314	4.00003	-	putative DNA-binding protein
BP0787P & BP0789P	470	1	0.00212766	4.00322	- & ilvI	N-terminal region of a putative membrane protein (Pseudogene) & acetolactate synthase large subunit
BP0758P & BP0760P	478	1	0.00209205	4.02258	HlyC & cya	cyclolysin-activating lysine-acyltransferase & bifunctional hemolysin-adenylate cyclase precursor
BP2851P	512	1	0.00195312	4.13776	-	outer membrane porin protein precursor
BP0426P & BP0427P	510	1	0.00196078	4.14549	cspA & -	cold shock protein & putative exported protein
BP2837P	512	1	0.00195312	4.14551	-	putative MerR-family transcriptional regulator
BP3705P	519	1	0.00192678	4.15687	-	ABC transporter ATP-binding protein
BP0475P & BP0477P	522	1	0.00191571	4.16046	ams & rluC	ribonuclease E & ribosomal large subunit pseudouridine synthase C
BP2611P	534	1	0.00187266	4.1971	-	probable transcriptional regulator (pseudogene)
BP0729P & BP0731P	552	1	0.00181159	4.25321	- & nspC	transposase & carboxynorspermidine decarboxylase
BP2465P	585	1	0.0017094	4.35482	-	hypothetical protein
BP0001P	1724	3	0.00174014	4.58289	gidA	glucose inhibited division protein A
BP2735P & BP2736P	707	1	0.00141443	4.66991	- & -	conserved hypothetical protein & nitrogen regulatory protein P-II
BP1415_BP1416	43	0	0			located downstream of genes
BP1749P & BP1750P	140	0	0		- & -	putative AsnC-family transcriptional regulator & putative membrane protein
BP2216P & BP2217P	195	0	0		- & -	putative transcriptional regulator (MarR family) & putative regulator (SIS family)
BP1928P	2	0	0		-	putative ABC transporter, permease protein
BP1502_BP1503	164	0	0			located downstream of genes
BP3734P	19	0	0		-	SCO1/SenC family protein
BP1748P	8	0	0		-	transposase
BP3486P	7	0	0		nusB	N utilization substance protein B
BP2457P	18	0	0		alcB	alcaligin biosynthesis protein
BP3760P	99	0	0		-	putative lipoprotein
BP1492P	31	0	0		-	hypothetical protein
BP1958P	15	0	0		-	putative isochorismatase
BP0680P	36	0	0		-	conserved hypothetical protein
BP3365P	9	0	0		-	phage-related conserved hypothetical protein
BP1392P	10	0	0		flaP	flagellar protein FliO
BP2597P	30	0	0		-	putative membrane transport protein
BP1104P	102	0	0		prfB	peptide chain release factor 2
BP0925P	77	0	0		-	putative fumarylacetoacetate-family hydrolase
BP2903P	32	0	0		glcF	glycolate oxidase iron-sulfur subunit
BP2374P	198	0	0		-	hypothetical protein
BP0565P	32	0	0		-	transposase
BP1256_BP1257	33	0	0			located downstream of genes
BP3805P	7	0	0		-	N-terminal region of a probable ABC transporter, ATP-binding protein (Pseudogene)
BPt03P	6	0	0		-	Thr tRNA
BP0858P	112	0	0		-	probable GnaT-family acetyltransferase
BP0371P	2	0	0		gatB	glutamyl-tRNA(GLN) amidotransferase subunit B
BP3041P	23	0	0		-	putative methionine sulfoxide reductase
BP1940P	52	0	0		nemA	N-ethylmaleimide reductase
BP0036P	3	0	0		-	probable acyltransferase
BP1204P	9	0	0		-	conserved hypothetical protein
BPt29P	9	0	0		-	Met tRNA
BP0817P	128	0	0		-	putative exported protein
BP0536P	53	0	0		-	putative exported protein (Pseudogene)
BP1171P	24	0	0		-	conserved hypothetical protein
BP2959P	36	0	0		-	putative integral membrane protein
BP2286P	59	0	0		-	putative transcriptional regulator (MarR family)
BP0947P	86	0	0		tyrA	prephenate dehydrogenase
BP0226_BP0227	104	0	0			located downstream of genes
BP3694P	43	0	0		-	conserved hypothetical protein (pseudogene)
BP2831P	22	0	0		-	ABC transport protein, inner membrane component
BP0796P	120	0	0		-	putative lipoprotein
BP1869P	12	0	0		-	transposase (partial)
BP2915P	200	0	0		-	putative exported protein
BP2671P	79	0	0		-	putative exported protein
BP3569P	161	0	0		-	branched-chain amino acid transport system permease protein
BP0211_BP0212	24	0	0			located downstream of genes
BP3298P	7	0	0		-	putative binding-protein-dependent transport permease
BP3473_BP3474	46	0	0			located downstream of genes
BP1972P	182	0	0		srpH	serine acetyltransferase
BP0971P	52	0	0		cysN	sulfate adenylyltransferase subunit 1 (Pseudogene)
BP0876P & BP0877P	281	0	0		- & -	putative lipoprotein & conserved hypothetical protein
BP3031P	282	0	0		mraZ	conserved hypothetical protein
BP0425P	175	0	0		-	probable LysR-family transcriptional regulator
BP2833P	4	0	0		-	putative membrane protein (pseudogene)
BP2017P	162	0	0		-	putative haloacid-type dehydrogenase
BP0378_BP0379	25	0	0			located downstream of genes
BP2945P & BP2946P	211	0	0		- & -	hypothetical protein (pseudogene) & putative arsR-family transcriptional regulator
BP3668P & BP3669P	279	0	0		- & -	transcriptional regulator & putative chlorohydrolase
BP3218_BP3219	4	0	0			located downstream of genes
BP1455P	10	0	0		gpmB	probable phosphoglycerate mutase 2
BP2126P	157	0	0		-	putative oxidoreductase subunit
BP3654_BP3655	56	0	0			located downstream of genes
BP3542P	146	0	0		-	putative short chain dehydrogenase
BP3242P	55	0	0		-	conserved hypothetical protein
BP0421P	26	0	0		-	putative acyl-CoA dehydrogenase
BP2195P	26	0	0		-	putative GTP-binding protein
BP2911_BP2912	98	0	0			located downstream of genes
BP0611P & BP0612P	67	0	0		- & -	transposase & putative exported protein
BP2254P	15	0	0		bcrH1	putative regulatory protein
BP1006P	103	0	0		-	probable glutathione S-transferase
BP3314P	266	0	0		-	putative blue copper protein
BP3684P	86	0	0		-	UbiA prenyltransferase family protein
BP3140P & BP3141P	317	0	0		- & pgm	hypothetical protein & phosphoglucomutase
BPs01P	43	0	0		ssrA	-
BP1057P	84	0	0		-	putative membrane protein
BP1367P	3	0	0		flhA	flagellar biosynthesis protein FlhA (Pseudogene)
BP3400P	22	0	0		-	hypothetical protein
BP0013P	242	0	0		rplJ	50S ribosomal protein L10
BP1438_BP1439	34	0	0			located downstream of genes
BP2916P & BP2917P	130	0	0		- & -	conserved hypothetical protein & putative exported protein
BP0969P	24	0	0		cysA	sulfate transport ATP-binding protein
BP2083P	163	0	0		-	putative transmembrane transport protein (pseudogene)
BP2489_BP2490	41	0	0			located downstream of genes
BP3030P	8	0	0		mraW	S-adenosyl-methyltransferase
BP1867P & BP1868P	54	0	0		- & -	conserved hypothetical protein (Pseudogene) & putative cytochrome (Pseudogene)
BP1736P	57	0	0		-	putative exported protein
BP1394P	2	0	0		CheC2	flagellar motor switch protein FliM
BP2184P	685	0	0		rpoD	RNA polymerase sigma factor 70
BP0465P	73	0	0		-	probable aldehyde dehydrogenase
BP1069P	42	0	0		phoT	phosphate transport system permease protein
BP0220P & BP0221P	129	0	0		- & catI	probable transcriptional regulator & 3-oxoadipate CoA-transferase subunit A
BP1927P	10	0	0		-	conserved hypothetical protein (Pseudogene)
BP2855P	25	0	0		-	membrane transport protein
BP0267P	209	0	0		-	N-terminal region of an outer membrane porin (Pseudogene)
BP3856P	129	0	0		-	putative taurine catabolism dioxygenase
BP3346P	2	0	0		-	putative TolQ-like translocation protein
BP1850P	50	0	0		-	putative exported protein
BP0449P	46	0	0		FabG	biotin carboxylase subunit of acetyl-CoA carboxylase
BP2031_BP2032	49	0	0			located downstream of genes
BP0856P	300	0	0		bfrD	probable TonB-dependent receptor for iron transport
BP2483P	65	0	0		kdpD	Two component sensor protein
BP3036P & BP3037P	149	0	0		- & -	putative hydrolase & conserved hypothetical protein
BP1096P	3	0	0		livM	high-affinity branched-chain amino acid transport system permease protein (Pseudogene)
BP0964P	243	0	0		-	probable acyl-CoA dehydrogenase
BP1247P	76	0	0		infB	translation initiation factor IF-2
BP3830P	119	0	0		-	putative amino acid ABC transporter permease protein
BP2631_BP2632	70	0	0			located downstream of genes
BP1121P & BP1122P	125	0	0		aceE & -	pyruvate dehydrogenase E1 component & AsnC-family transcriptional regulator
BP0548P	6	0	0		-	hypothetical protein
BP1983P	96	0	0		-	putative extracellular solute-binding protein
BP2008P	146	0	0		-	putative exported protein
BP2147P & BP2148P	142	0	0		- & -	putative exported protein & conserved hypothetical protein
BP2312P	61	0	0		-	conserved hypothetical protein
BP1262P	112	0	0		nitA	transcription termination factor Rho
BP0395P	89	0	0		-	putative exported protein
BP2426P	96	0	0		-	conserved hypothetical protein
BP1673_BP1674	9	0	0			located downstream of genes
BP0558P	113	0	0		-	amino acid-binding periplasmic protein
BP2259P	4	0	0		-	conserved hypothetical protein
BP1456P	47	0	0		-	LysR-family transcriptional regulator
BP2038P & BP2039P	181	0	0		- & -	putative hydroxlacyl-CoA dehydrogenase & putative amidase
BP0480P	49	0	0		-	putative membrane protein
BP1145_BP1146	61	0	0			located downstream of genes
BP0204P	90	0	0		-	putative restriction endonuclease
BP0982_BP0983	51	0	0			located downstream of genes
BP0995_BP0996	221	0	0			located downstream of genes
BP0837P	1	0	0		-	conserved hypothetical protein
BP3676P	8	0	0		-	ABC transporter ATP-binding protein
BP1269_BP1270	10	0	0			located downstream of genes
BP2050P	63	0	0		rpmG	50S ribosomal protein L33
BP1354_BP1355	17	0	0			located downstream of genes
BP3426P	69	0	0		-	putative amidase
BP0436P & BP0437P	131	0	0		- & -	conserved hypothetical protein & LysR-family transcriptional regulator
BP2907_BP2908	21	0	0			located downstream of genes
BP3485P	13	0	0		ribH	putative 6,7-dimethyl-8-ribityllumazine synthase
BP0319P	87	0	0		-	putative transcriptional regulator
BP2691P	85	0	0		-	ABC-transport protein, inner membrane component
BP0533P	7	0	0		-	probable transcriptional regulator
BP2436P	3	0	0		-	putative membrane protein
BP3732P & BP3733P	127	0	0		- & -	putative exported protein & conserved hypothetical protein
BP2881P & BP2882P	88	0	0		- & -	conserved hypothetical protein & putative lysR-family transcriptional regulator
BP1634P	78	0	0		-	putative membrane protein (Pseudogene)
BP2127P	13	0	0		-	putative exported oxidoreductase subunit
BP2585P & BP2586P	108	0	0		- & -	DedA-family integral membrane protein & integral membrane protein
BP3701P	53	0	0		-	putative exported protein
BP1463P	33	0	0		-	putative lipoprotein
BP1836P	71	0	0		alaS	alanyl-tRNA synthetase
BP3434P & BP3435P	146	0	0		- & -	putative exported protein & conserved hypothetical protein
BP3658_BP3659	173	0	0			located downstream of genes
BP2143_BP2144	15	0	0			located downstream of genes
BP1560P	95	0	0		-	conserved hypothetical protein
BP0623P	59	0	0		-	conserved hypothetical protein (Pseudogene)
BPr05P	314	0	0		-	23S ribosomal RNA
BP1834P	37	0	0		-	putative fimbrial protein
BP0259P	83	0	0		cyd-1	cytochrome D ubiquinol oxidase subunit I
BP1370P	17	0	0		-	conserved hypothetical protein
BP3659P	55	0	0		-	putative glutathione S-transferase
BP0552P	101	0	0		def	polypeptide deformylase
BP1906P	128	0	0		ppiB	peptidyl-prolyl cis-trans isomerase B
BP0132P & BP0133P	16	0	0		- & glnF	putative membrane protein & RNA polymerase sigma-54 factor
BP1752P	2	0	0		lspA	lipoprotein signal peptidase
BP0542P	154	0	0		-	putative exported protein
BP3293P	42	0	0		rep	ATP-dependent DNA helicase
BP1944P & BP1945P	208	0	0		hmsH & -	putative hemin storage protein & putative membrane protein
BP1192P	144	0	0		-	putative exported protein
BP0377P	13	0	0		mrdA	penicillin-binding protein 2
BP0028P & BP0029P	236	0	0		- & -	putative transcriptional regulator & putative enoyl-CoA hydratase
BP0785P	105	0	0		-	putative mechanosensitive channel protein
BP2591P	1	0	0		-	ABC transport protein, ATP-binding component
BP1974_BP1975	68	0	0			located downstream of genes
BP2098P	72	0	0		-	putative acyl-CoA ligase
BP1226P & BP1227P	126	0	0		- & radA	putative exported protein (pseudogene) & DNA repair protein
BP1444P	28	0	0		-	conserved hypothetical protein
BP0142P	52	0	0		-	GntR family transcriptional regulator
BP2761P	72	0	0		sodB	superoxide dismutase
BP0361P	24	0	0		-	conserved hypothetical protein
BP2942_BP2943	23	0	0			located downstream of genes
BP1447P	47	0	0		mmsB	3-hydroxyisobutyrate dehydrogenase
BP0103P	47	0	0		-	probable class IV aminotransferase
BP0857P	223	0	0		bfrE	probable TonB-dependent receptor for iron transport
BP3568P	232	0	0		-	putative exported protein
BP3825_BP3826	18	0	0			located downstream of genes
BP1210P	4	0	0		apbE	thiamine biosynthesis lipoprotein precursor
BP3076_BP3077	12	0	0			located downstream of genes
BP3580P	145	0	0		-	intracellular PHB depolymerase
BP0430P	30	0	0		-	short-chain fatty acids transporter
BP2417P	112	0	0		-	putative oxidoreductase
BPt38P	116	0	0		-	Lys tRNA
BP0903P & BP0904P	163	0	0		- & pphA	putative membrane protein & serine/threonine protein phosphatase 1
BP1211P	29	0	0		-	putative exported protein
BP2588_BP2589	8	0	0			located downstream of genes
BP1515P	58	0	0		-	putative transporter protein
BP2420P & BP2421P	53	0	0		- & pepA	putative integral membrane protein & cytosol aminopeptidase
BP1405P	9	0	0		-	hypothetical protein
BP1554P	103	0	0		-	hypothetical protein
BP0456P	196	0	0		hemC	putative heme receptor
BP3698P & BP3699P	36	0	0		- & -	transposase & GntR family transcriptional regulator
BPt35P	511	0	0		-	Met tRNA
BP3828P	54	0	0		-	putative amino acid ABC transporter ATP-binding protein
BP3810P	10	0	0		-	transposase
BP3429P	10	0	0		-	putative branched-chain amino acid transport permease
BP2088P	3	0	0		-	putative ABC-transporter permease component (pseudogene)
BP1164P	153	0	0		-	putative membrane protein
BP1458P & BP1459P	76	0	0		- & -	probable permease component of ABC transporter & transposase
BP1485P	170	0	0		-	putative membrane protein
BP0506P	33	0	0		-	phage-related hypothetical protein
BPt49P	108	0	0		-	Val tRNA
BP0563P & BP0564P	129	0	0		- & -	probable LysR-family transcriptional regulator & probable transporter
BP2716_BP2717	74	0	0			located downstream of genes
BP0004P	6	0	0		-	Putative acetyltransferase, GnaT family
BP2892P	100	0	0		-	putative integral membrane protein
BP1150P	67	0	0		phbB	acetoacetyl-CoA reductase
BP3125P	130	0	0		prs	ribose-phosphate pyrophosphokinase
BP2820P	74	0	0		-	putative alcohol dehydrogenase
BP3163P	43	0	0		-	conserved hypothetical protein
BP2253P	47	0	0		bopD	putative outer protein D
BP0907_BP0908	2	0	0			located downstream of genes
BP3333_BP3334	2	0	0			located downstream of genes
BP3808P	199	0	0		-	conserved hypothetical protein
BP0841P	188	0	0		nuoA	probable NADH-ubiquinone oxidoreductase chain 3
BP0953P	42	0	0		-	putative membrane protein
BP1917P	9	0	0		-	putative 3-hydroxyacyl-CoA dehydrogenase
BP1522P	132	0	0		-	conserved hypothetical protein
BP1852P	74	0	0		-	putative glutamine-binding periplasmic protein precursor
BP3205P	166	0	0		-	putative desaturase (pseudogene)
BP1306P	36	0	0		arsC	putative arsenate reductase
BP3439_BP3440	93	0	0			located downstream of genes
BP1267P	2	0	0		-	putative membrane protein
BP3498P	48	0	0		-	conserved hypothetical protein
BP0699P	12	0	0		-	putative exported protein
BP2932P	3	0	0		cyoB	ubiquinol oxidase polypeptide I
BP2385P	81	0	0		-	putative conserved inner membrane protein
BP0008P	52	0	0		prlG	preprotein translocase SecE subunit
BP2106P & BP2107P	159	0	0		- & -	conserved hypothetical protein & conserved hypothetical protein
BP0088P	17	0	0		bplF	lipopolysaccharide biosynthesis protein
BP3761P	33	0	0		-	putative exported protein
BP0038P	70	0	0		gloA	lactoylglutathione lyase
BP3097_BP3098	92	0	0			located downstream of genes
BP0219_BP0220	50	0	0			located downstream of genes
BP1454_BP1455	118	0	0			located downstream of genes
BP2618P	414	0	0		-	putative transcriptional regulator
BP2755P	89	0	0		-	putative exported protein
BP1903P	126	0	0		-	putative membrane protein
BP0450P	13	0	0		-	conserved hypothetical protein
BP2201P	27	0	0		-	conserved hypothetical protein
BP1645P	46	0	0		-	probable short-chain dehydrogenase
BP0757P	54	0	0		gabD	succinate-semialdehyde dehydrogenase [NADP+]
BP0347P	207	0	0		bhuR	outer membrane heme receptor
BP3316P	7	0	0		copB	copper resistance protein
BP0186P	27	0	0		-	conseved hypothetical protein
BP2941P & BP2942P	57	0	0		- & -	putative racemase & putative LysR-family transcriptional regulator
BP1073_BP1074	230	0	0			located downstream of genes
BP2849P & BP2850P	126	0	0		- & panB	putative LysR-family transcriptional regulator & probable 3-methyl-2-oxobutanoate hydroxymethyltransferase
BP0185P	60	0	0		dcd	deoxycytidine triphosphate deaminase
BP2378P	11	0	0		-	putative transferase
BP2799P	4	0	0		-	probable geranyltranstransferase
BP1222P	151	0	0		-	probable short-chain dehydrogenase
BP1751P	104	0	0		dfp	DNA/pantothenate metabolism flavoprotein
BP3591P	36	0	0		accD	acetyl-coenzyme A carboxylase carboxyl transferase subunit beta
BP2686P	33	0	0		-	hypothetical protein
BP1359P	19	0	0		-	putative mandelate racemase
BP3503P & BP3504P	47	0	0		- & -	LysR-family transcriptional regulator & conserved hypothetical protein
BP0901P	45	0	0		-	putative oxidoreductase
BP3324P	147	0	0		-	putative outer membrane protein (pseudogene)
BP2194P	3	0	0		his1	histidinol-phosphate aminotransferase
BP0934P	34	0	0		-	hypothetical protein
BP0127P	1	0	0		-	probable Binding-protein-dependent transport system, permease protein (Pseudogene)
BP3271_BP3272	12	0	0			located downstream of genes
BP0090P	7	0	0		bplD	UDP-N-acetylglucosamine 2-epimerase
BP3600P	3	0	0		-	putative outer membrane protein (pseudogene)
BP0136_BP0137	230	0	0			located downstream of genes
BP3680P & BP3681P	243	0	0		glc & glcC	malate synthase G & GntR-family transcriptional regulator (pseudogene)
BP0512P	40	0	0		-	phage-related hypothetical protein (pseudogene)
BP0011P	2	0	0		rplA	50S ribosomal protein L1
BP2910P & BP2911P	124	0	0		- & bph3	putative hydrolase & putative DNA-binding protein (histone)
BP1630P	11	0	0		tviC	capsular polysaccharide biosynthesis protein
BP1463_BP1464	9	0	0			located downstream of genes
BP3620P	2	0	0		rplP	50S ribosomal protein L16
BP3629P	12	0	0		rpsN	30S ribosomal protein S14
BP1156P	77	0	0		-	conserved hypotheticals protein
BP3491P	50	0	0		ndh	putative NADH dehydrogenase
BP3263P	55	0	0		trpG	anthranilate synthase component II
BP1042_BP1044	25	0	0			located downstream of genes
BP2700P	38	0	0		-	putative NAD synthetase
BP0927P & BP0928P	138	0	0		- & -	putative exported protein & LysR-type transcriptional regulator
BP3397P & BP3398P	182	0	0		- & ilvE	putative inner membrane protein & branched-chain amino acid aminotransferase
BP2883P & BP2884P	1	0	0		- & -	putative NADH:flavin oxidoreductase (pseudogene) & transposase
BPt26P	97	0	0		-	Ile tRNA
BP1029P	14	0	0		cheW	chemotaxis protein CheW
BP2730P	57	0	0		-	cytochrome ubiquinol oxidase subunit I
BP0471_BP0472	13	0	0			located downstream of genes
BP1013P	45	0	0		-	putative membrane protein (pseudogene)
BP3844P	1	0	0		-	putative enoyl-CoA hydratase/isomerase
BP1216P	88	0	0		-	putative membrane protein
BP0160P & BP0161P	163	0	0		phoB & ubiE	phosphate regulon transcriptional regulatory protein & ubiquinone/menaquinone biosynthesis methyltransferase
BP0279P & BP0280P	53	0	0		- & degQ	conserved hypothetical protein & protease
BP2790_BP2791	20	0	0			located downstream of genes
BP1956P	19	0	0		-	probable alpha/beta hydrolase (Pseudogene)
BP1520P & BP1521P	224	0	0		- & purC	conserved hypothetical protein & phosphoribosylaminoimidazole-succinocarboxamide synthase
BP2070P	1	0	0		-	putative ABC-transporter ATP-binding component
BP0648P	17	0	0		-	conserved hypothetical protein (Pseudogene)
BP0662P & BP0663P	398	0	0		- & -	probable enoyl-CoA hydratase & conserved hypothetical protein
BP2275P	16	0	0		-	putative hydrolase
BP0464P	12	0	0		idnO	gluconate 5-dehydrogenase
BP1701_BP1702	12	0	0			located downstream of genes
BP2418P & BP2419P	139	0	0		- & -	putative ABC transport protein, substrate-binding component & probable LysR-family transcriptional regulator
BP1985P	5	0	0		-	putative oligopeptide transport integral membrane protein
BP3552P	62	0	0		ahpC	alkyl hydroperoxide reductase
BP3559P	44	0	0		-	putative membrane protein
BP1541P	13	0	0		-	conserved hypothetical protein
BP2460P	14	0	0		alcE	putative iron-sulfur protein
BP0027P	207	0	0		-	MaoC family protein
BP3630P	10	0	0		rpsH	30S ribosomal protein S8
BP0246P	71	0	0		amiC	N-acetylmuramoyl-L-alanine amidase
BP3667P	53	0	0		-	GntR family regulatory proteins
BP1676P	14	0	0		-	probable sulfatase (Pseudogene)
BP0283P	8	0	0		-	putative 2-hydroxyacid dehydrogenase
BP2202P & BP2203P	322	0	0		ndk & valS	nucleoside diphosphate kinase & valyl-tRNA synthetase
BP0296P & BP0297P	13	0	0		- & -	hypothetical protein & transposase
BP0139P & BP0140P	86	0	0		ilvA & -	threonine dehydratase biosynthetic & conserved hypothetical protein (pseudogene)
BP3507P	165	0	0		-	conserved hypothetical protein
BP1212P	22	0	0		-	putative exported protein
BP0397P	187	0	0		-	conserved hypothetical protein
BP2680P	11	0	0		paaE	probable phenylacetic acid degradation NADH oxidoreductase (pseudogene)
BP1020_BP1021	298	0	0			located downstream of genes
BP3736P	2	0	0		-	putative cytochrome oxidase assembly protein
BP2978_BP2979	3	0	0			located downstream of genes
BP1165A_BP1166	75	0	0			located downstream of genes
BP2332P & BP2333P	110	0	0		dnaE & -	DNA polymerase III alpha subunit & putative dioxygenase
BP1424P	19	0	0		cds	phosphatidate cytidylyltransferase
BP1890P	13	0	0		-	putative membrane protein
BP2899_BP2900	43	0	0			located downstream of genes
BP2121P & BP2122P	80	0	0		- & -	transposase for IS1663 & putative membrane protein (pseudogene)
BP0484P & BP0485P	154	0	0		lctD & -	L-lactate dehydrogenase & probable acylphosphatase (Pseudogene)
BP2752P	127	0	0		-	putative exported protein
BP2337P	53	0	0		-	putative phospholipase
BP3759P	12	0	0		-	mce related protein
BPt11P	50	0	0		-	Leu tRNA
BP2218P	40	0	0		-	putative aminotransferase
BP3815P	180	0	0		-	HlyD family secretion protein
BP1585P	12	0	0		-	hypothetical protein
BP1865P	116	0	0		-	GntR-family transcriptional regulator
BP3099P	151	0	0		-	putative exported protein
BP2123P	46	0	0		aroG	phospho-2-dehydro-3-deoxyheptonate aldolase, Phe-sensitive (pseudogene)
BP1442P & BP1443P	65	0	0		smpB & -	SsrA-binding protein & conserved hypothetical protein
BP2393P	17	0	0		-	probable D-aminopeptidase
BP3762P	65	0	0		-	probable ATP-binding ABC transporter protein (pseudogene)
BP2874_BP2875	38	0	0			located downstream of genes
BP0078P & BP0079P	105	0	0		- & ffh	putative membrane protein & signal recognition particle protein
BP1682P	3	0	0		-	putative membrane protein
BP1575_BP1576	12	0	0			located downstream of genes
BP3682P	225	0	0		-	putative dehydrogenase
BP3746P & BP3747P	177	0	0		- & -	putative sodium/hydrogen exchanger family & conserved hypothetical protein
BP0207P	112	0	0		-	putative aldehyde dehydrogenase
BP0321P	13	0	0		pyrB	aspartate carbamoyltransferase
BP3120P	279	0	0		-	putative integrase
BP2284P & BP2285P	62	0	0		- & -	conserved hypothetical integral membrane protein & conserved hypothetical integral membrane protein
BP2600P	43	0	0		-	putative membrane protein
BP3487P	39	0	0		thiL	putative thiamine-monophosphate kinase
BP1422P	14	0	0		frr	ribosome recycling factor
BP2918P	121	0	0		-	conserved hypothetical protein
BP2867P	11	0	0		-	putative ABC transport proteins, ATP-binding component
BP0744P & BP0745P	107	0	0		- & -	putative transcriptional regulator & putative transcriptional regulator
BP2888P	61	0	0		-	putative integral membrane protein
BP1986_BP1987	48	0	0			located downstream of genes
BP2561_BP2562	39	0	0			located downstream of genes
BP2991P	280	0	0		-	acyl carrier protein
BP1087P	36	0	0		-	conserved hypothetical protein
BP3055P & BP3056P	36	0	0		- & ung	transposase & uracil-DNA glycosylase
BP2239P	5	0	0		bscS	putative type III secretion protein
BP0044P & BP0045P	127	0	0		- & -	transcriptional regulator & putative membrane protein
BPt51P	56	0	0		-	Asn tRNA
BP2204P & BP2205P	123	0	0		- & -	putative outer membrane (scaffolding) protein & putative two-component response regulator (pseudogene)
BP2521_BP2522	5	0	0			located downstream of genes
BP2135P & BP2136P	38	0	0		- & -	transposase & putative acetyltransferase (pseudogene)
BP2789P	104	0	0		-	conserved hypothetical protein
BP2056P	172	0	0		-	putative binding-protein-dependent transport protein
BP0659_BP0660	83	0	0			located downstream of genes
BP2653P	38	0	0		-	putative exported protein
BP2039_BP2040	22	0	0			located downstream of genes
BP0696P	234	0	0		rpoN	probable sigma(54) modulation protein (Pseudogene)
BP2023_BP2024	6	0	0			located downstream of genes
BP0389P & BP0390P	66	0	0		- & -	conserved hypothetical protein (Pseudogene) & putative tetrapyrrole methylase
BP3451P	46	0	0		-	transposase
BP3419P	73	0	0		-	conserved hypothetical protein
BP3581P	45	0	0		-	putative ferredoxin--NADP reductase
BP0679P	10	0	0		hemK	heme biosynthesis protein
BP0095_BP0096	16	0	0			located downstream of genes
BP0597P	2	0	0		-	putative membrane protein
BP0819P	108	0	0		-	putative exported protein
BP1909P	19	0	0		-	DNA-3-methyladenine glycosylase
BP2280P	52	0	0		-	putative sulfurtransferase
BP1969P	303	0	0		-	putative LuxR-family transcriptional regulator
BP0077P	1	0	0		-	putative exported protein
BP2027P	3	0	0		-	putative integral membrane protein
BP3006P	8	0	0		-	putative lipoprotein
BP2336P	73	0	0		-	conserved hypothetical protein
BP1543P	105	0	0		-	conserved hypothetical protein
BP0016_BP0017	108	0	0			located downstream of genes
BP0406P	8	0	0		dnaQ	DNA polymerase III, epsilon chain
BP3513P	16	0	0		-	hypothetical protein
BP3521P	75	0	0		-	putative membrane protein
BP1171_BP1172	14	0	0			located downstream of genes
BP1859P	9	0	0		amaB	N-carbamoyl-L-amino acid amidohydrolase
BP1506P	41	0	0		-	putative exported protein
BP0701P & BP0702P	105	0	0		- & purT	conserved hypothetical protein & phosphoribosylglycinamide formyltransferase 2
BP1083P	43	0	0		-	putative membrane protein
BP2422P	17	0	0		-	conserved hypothetical protein
BP3607P & BP3608P	655	0	0		- & rpsL	transposase & 30S ribosomal protein S12
BP1962P	133	0	0		bfrI	putative ferrisiderophore receptor
BP1476_BP1477	33	0	0			located downstream of genes
BP1067P	148	0	0		-	transposase
BP0775P	316	0	0		-	hypothetical protein
BP1400P	38	0	0		fla AIII	flagellum-specific ATP synthase FliI
BP0980P	66	0	0		-	conserved hypothetical protein (Pseudogene)
BP1486P	3	0	0		asuC	tRNA pseudouridine synthase A
BP3421_BP3422	4	0	0			located downstream of genes
BP1552_BP1553	69	0	0			located downstream of genes
BP2058P	100	0	0		-	putative tautomerase
BP1896P & BP1897P	2	0	0		- & -	conserved hypothetical protein & transposase (Pseudogene)
BP0241P & BP0242P	252	0	0		- & purG	conserved hypothetical protein & phosphoribosylformylglycinamidine cyclo-ligase
BP2234_BP2235	20	0	0			located downstream of genes
BP2544_BP2545	74	0	0			located downstream of genes
BP1612P	135	0	0		recG	ATP-dependent DNA helicase
BP1795P & BP1796P	77	0	0		aspC & uvrB	aromatic-amino-acid aminotransferase & excinuclease ABC subunit B
BP0009P	9	0	0		nusG	transcription antitermination protein NusG
BP2604_BP2605	162	0	0			located downstream of genes
BP3300P	48	0	0		-	hypothetical protein
BP1451P & BP1452P	283	0	0		talB & carA	transaldolase B & carbamoyl-phosphate synthase small chain
BPt28_BP2112	122	0	0			located downstream of genes
BP1646P	189	0	0		-	putative membrane protein
BP3479P	2	0	0		-	putative transport system ATP-binding protein (pseudogene)
BP1770P	306	0	0		cspA	cold shock-like protein
BP3839P	80	0	0		-	transposase
BP2716P	77	0	0		-	putative membrane transport protein
BP1744P & BP1745P	74	0	0		- & -	conserved hypothetical protein & putative exported protein
BP0522P	27	0	0		-	putative metal-activated pyridoxal enzyme
BP0773P & BP0774P	84	0	0		- & -	putative acetolactate synthase large subunit & probable GntR-family transcriptional regulator
BP0973_BP0974	7	0	0			located downstream of genes
BP1219P	1	0	0		-	putative phytoene synthase
BP3209P	232	0	0		-	putative N-terminal region of dehydrogenase (Pseudogene)
BP0890P	15	0	0		-	putative acyl-CoA carboxylase (Pseudogene)
BP0511P	2	0	0		-	phage-related hypothetical protein
BP0669P & BP0670P	257	0	0		- & -	probable enoyl-CoA hydratase/3-hydroxyacyl-CoA dehydrogenase, bifunctional enzyme & probable acyl-CoA dehydrogenase
BP2995P	18	0	0		prmA	ribosomal protein L11 methyltransferase (Pseudogene)
BP0315P	16	0	0		gsa	glutamate-1-semialdehyde 2,1-aminomutase
BP0541P	84	0	0		-	probable transcriptional regulator
BP3281P	271	0	0		-	putative inner membrane ATP synthase protein
BP0346P	35	0	0		bhuS	putative hemin transport protein
BP0294P	59	0	0		-	putative 5(3)-deoxyribonucleotidase
BP3133P & BP3134P	182	0	0		- & hmgA	putative LysR-family transcriptional regulator & homogentisate 1,2-dioxygenase
BP3284P	137	0	0		atpF	ATP synthase B chain
BP1569P	11	0	0		-	putative lipoprotein
BP3529P	40	0	0		-	conserved hypothetical protein
BP2273P	64	0	0		-	putative exported oxidoreductase (Pseudogene)
BP0020P	17	0	0		-	putative peptidoglycan binding protein
BP3453P	74	0	0		-	putative acetolactate synthase large subunit
BP2851_BP2852	61	0	0			located downstream of genes
BP3381P	5	0	0		-	phage-related hypothetical protein
BP2672P	158	0	0		-	transposase
BP3074P	42	0	0		dapF	diaminopimelate epimerase
BP2797P	156	0	0		-	conserved hypothetical protein
BP3422P	76	0	0		-	ATP-dependent DNA helicase
BP0847P	15	0	0		nuoG	NADH-ubiquinone oxidoreductase, 75 kDa subunit
BP0252_BP0253	7	0	0			located downstream of genes
BP3535P	58	0	0		-	sensor kinase protein
BP0274P	158	0	0		ssp	stringent starvation protein A
BP3643P	158	0	0		-	50S ribosomal protein L17
BP1916P	41	0	0		-	conserved hypothetical protein
BP2772P	200	0	0		-	putative membrane protein
BP3131P	101	0	0		-	putative oxygenase
BP2798P	49	0	0		dxs	1-deoxy-D-xylulose 5-phosphate synthase
BP1740P & BP1741P	390	0	0		cphA & -	cyanophycin synthetase & putative ABC transporter (Pseudogene)
BP0271P	7	0	0		-	hypothetical protein
BP3054P	2	0	0		acpD	C-terminal region of acyl carrier protein phosphodiesterase (Pseudogene)
BP3532P	1	0	0		exbB	MotA/TolQ/ExbB proton channel family protein
BP1759_BP1760	52	0	0			located downstream of genes
BP3463P & BP3464P	110	0	0		- & -	LysR family regulatory protein & putative exported protein
BP0888P	12	0	0		-	GntR-family transcriptional regulator
BP2567P	98	0	0		-	hypothetical protein
BP2564P	125	0	0		-	putative lipoprotein
BP0039_BP0040	128	0	0			located downstream of genes
BP0224P	25	0	0		-	conserved hypothetical protein
BP1538P & BP1539P	157	0	0		ilvG & -	putative acetolactate synthase large subunit & probable LysR-familyt ranscriptional regulator
BP1975P	177	0	0		-	putative inositol monophosphatase
BP0820P	25	0	0		-	conserved hypothetical protein
BP2115P	3	0	0		-	conserved hypothetical protein
BP0121P	42	0	0		-	probable extracellular solute-binding protein
BP1335P	53	0	0		-	conserved hypothetical protein
BP2432P	22	0	0		lep	signal peptidase I
BP2170P	10	0	0		-	probable cytochrome C oxidase subunit
BP3518_BP3519	9	0	0			located downstream of genes
BP2805P	94	0	0		-	transposase (Pseudogene)
BP0632P	1	0	0		-	C-terminus truncated putative pimeloyl-CoA synthetase (Pseudogene)
BP0874P	87	0	0		vir-18	vir-repressed protein
BP3077P	48	0	0		-	putative outer membrane protein
BP3202P	35	0	0		-	conserved hypothetical protein
BP2605P & BP2606P	171	0	0		- & -	putative Arac-family transcriptional regulatory protein & putative exported protein
BP2044P	77	0	0		leuS	leucyl-tRNA synthetase
BP2858P	72	0	0		tyrB	aromatic-amino-acid aminotransferase
BP3806P & BP3807P	67	0	0		- & argJ	transposase & arginine biosynthesis bifunctional protein
BP0402P	195	0	0		gltC	putative sodium/glutamate symport carrier protein
BP2252P	23	0	0		bopB	putative outer protein B
BP1652P & BP1653P	334	0	0		- & -	putative oxidoreductase (Partial) & transposase
BP2869P & BP2870P	105	0	0		- & -	conserved hypothetical protein & putative acid CoA ligase
BP3500P	61	0	0		-	putative dehydrogenase
BP0163P	177	0	0		-	conserved hypothetical protein
BP2633P	76	0	0		-	possible exonuclease
BPt22_BP1766	218	0	0			located downstream of genes
BP2532P	194	0	0		-	conserved hypothetical protein
BP0572P	10	0	0		-	putative two-component response regulator
BP1913P	99	0	0		ask	aspartokinase
BP1673P	51	0	0		-	putative exported protein
BP1825P	17	0	0		-	probable probable inner membrane component of binding-protein-dependent transport system
BP2689AP	49	0	0		-	transposase fragment for IS1663 (pseudogene)
BP0894P	98	0	0		pmi	putative mannose-6-phosphate isomerase
BP0232_BP0233	16	0	0			located downstream of genes
BP2289P	20	0	0		-	putative multidrug resistance protein.
BP0790P	10	0	0		brnP	acetolactate synthase small subunit
BP1235P & BP1236P	73	0	0		radC & fkpB	DNA repair protein & FkbP-type peptidyl-prolyl cis-trans isomerase
BP2444P	56	0	0		-	putative fatty acid synthesis protein
BP3050P	289	0	0		-	putative membrane protein
BP1662P	2	0	0		-	putative DNA-binding protein
BP0601P	74	0	0		-	rRNA methylase
BPt06P	77	0	0		-	Thr tRNA
BP0134_BP0135	27	0	0			located downstream of genes
BPt05P & BP0074P	161	0	0		- & htpG	Leu tRNA & heat shock protein
BP3280P	296	0	0		-	putative exported protein (pseudogene)
BP0603P	15	0	0		gpsA	glycerol-3-phosphate dehydrogenase [NAD(P)+]
BP2655_BP2656	76	0	0			located downstream of genes
BP2579P & BP2580P	8	0	0		- & -	transposase & putative GntR-family regulatory protein
BP1551P	50	0	0		recR	recombination protein RecR
BP2809_BP2810	13	0	0			located downstream of genes
BP0737P & BP0738P	131	0	0		- & -	putative inner membrane sensor for iron transport & ECF-family sigma factor Pseudogene)
BP1642P & BP1643P	343	0	0		- & -	putative exported protein (Pseudogene) & putative exported protein
BP3592P	209	0	0		-	putative lipoprotein (pseudogene)
BP0040P & BP0041P	2	0	0		- & -	C-terminal region of a putative oxidoreductase (Pseudogene) & transposase
BP2617P	19	0	0		-	conserved hypothetical protein
BP3383P	2	0	0		-	phage-related conserved hypothetical protein
BP2674_BP2675	53	0	0			located downstream of genes
BP3401_BP3402	96	0	0			located downstream of genes
BP0858_BP0859	9	0	0			located downstream of genes
BP1581_BP1582	4	0	0			located downstream of genes
BP1828P	177	0	0		-	putative lipoprotein (Pseudogene)
BP1222_BP1223	13	0	0			located downstream of genes
BP0581P	27	0	0		-	conserved hypothetical protein
BP0977P	101	0	0		-	probable oxidoreductase
BP0495_BP0496	230	0	0			located downstream of genes
BP3094P	21	0	0		modC	molybdenum transport system permease protein
BP0835P	16	0	0		-	putative membrane protein
BP1498P	71	0	0		fit	translation initiation factor IF-3
BP0144P	5	0	0		-	putative lipase
BP0261P	13	0	0		-	putative exported protein
BP2179_BP2180	15	0	0			located downstream of genes
BP3156P & BP3157P	182	0	0		- & -	probable GntR-family transcriptional regulator & omega-amino acid--pyruvate aminotransferase
BP0005P	43	0	0		parB	probable chromosome partitioning protein ParB
BP2101P & BP2102P	48	0	0		- & -	hypothetical protein (pseudogene) & putative lysR-family transcriptional regulator
BP2565P & BP2566P	142	0	0		ecnA2 & -	entericidin A anti-toxin precursor & putative exported endonulease
BP2572P	5	0	0		ihfA	integration host factor alpha-subunit
BP2180P & BP2181P	97	0	0		- & -	conserved hypothetical protein & transposase
BP1632P	13	0	0		kpsS	capsular polysaccharide export protein (Pseudogene)
BP2970P	2	0	0		-	putative ABC transport proteins, inner membrane component
BP3525_BPt48	87	0	0			located downstream of genes
BP2120_BP2121	113	0	0			located downstream of genes
BP2450P	52	0	0		-	C-terminal region of a putative membrane protein (pseudogene)
BP2533P	28	0	0		ppa	inorganic pyrophosphatase
BP2541P	10	0	0		sucC	Succinyl-CoA synthetase, beta chain
BP3182P	12	0	0		-	conserved hypothetical protein
BP2979P	68	0	0		-	putative membrane transport protein
BP0706P	126	0	0		-	putative membrane protein
BP2562P	106	0	0		pyrB	aspartate transcarbamoylase
BP1329P	11	0	0		-	alpha-glucosidase
BP1292P	133	0	0		-	putative exported protein
BPt47P & BP3525P	161	0	0		- & -	Leu tRNA & conserved hypothetical protein
BP3772P	63	0	0		hisA	histidine biosynthesis protein
BP1942P	3	0	0		hmsR	putative glycosyl transferase
BP3268P	42	0	0		-	putative membrane-bound transglycolase
BP2722P & BP2723P	82	0	0		- & -	putative membrane transport ATPase & putative MerR-family transcriptional regulator
BP3238P & BP3239P	125	0	0		- & -	putative glycosyl transferase & putative LysR-family transcriptional regulator
BP1313_BP1314	2	0	0			located downstream of genes
BP3633P	15	0	0		rpsE	30S ribosomal protein S5
BP2370P	56	0	0		-	conserved hypothetical protein
BP0784P	199	0	0		ilvB	putative acetolactate synthase large subunit
BP0115P & BP0116P	149	0	0		argS & -	arginyl-tRNA synthetase & conserved hypothetical protein
BPt07P	59	0	0		-	Val tRNA
BP0713P	38	0	0		-	putative membrane protein (Pseudogene)
BP1437P & BP1438P	123	0	0		- & -	probable class-I glutamine amidotransferase & putative membrane protein
BP1229P	158	0	0		-	putative exported protein
BP1148P	41	0	0		-	conserved hypothetical protein
BPt41P	1	0	0		-	Gln tRNA
BP0422P	65	0	0		-	probable thiolase
BP2707P	6	0	0		moeA	molybdopterin cofactor biosynthesis protein
BP2795P	47	0	0		priB	primosomal replication protein n
BP1481P	283	0	0		leuC	3-isopropylmalate dehydratase large subunit
BPt14P	31	0	0		-	Glu tRNA
BP3842P	39	0	0		-	hypothetical protein
BP3034_BP3035	39	0	0			located downstream of genes
BPr06P & BP2316P	700	0	0		- & -	16S ribosomal RNA & transposase
BP0539P & BP0540P	59	0	0		- & -	ornithine aminotransferase & transposase
BP0122P	105	0	0		-	sugar ABC transporter, ATP-binding protein
BP3020P	12	0	0		ftsQ	putative cell division protein FtsQ
BP1277P	15	0	0		livJ	leu/ile/val-binding protein precursor
BP2787P	2	0	0		-	hypothetical protein
BP1172P & BP1174P	74	0	0		- & -	putative membrane protein (Pseudogene) & hypothetical protein
BP2423P	30	0	0		-	hypothetical protein
BP0583P	14	0	0		-	probable ring hydroxylating beta subunit
BP2198P	40	0	0		hisS	histidyl-tRNA synthetase
BP2557P & BP2558P	215	0	0		- & -	conserved hypothetical protein & LysR-family transcriptional regulator
BP2611_BP2612	57	0	0			located downstream of genes
BP2758_BP2759	99	0	0			located downstream of genes
BP0463P	8	0	0		-	ABC transporter, permease component
BP2939P & BP2940P	53	0	0		- & -	putative LysR-family transcriptional regulator & putative integral membrane protein
BP0615P	75	0	0		-	putative exported protein
BP1409P	7	0	0		fliS	flagellar protein FliS
BP0832P	27	0	0		-	LysR-family transcriptional regulator
BP1589P & BP1590P	181	0	0		- & -	conserved hypothetical protein & probable transcriptional regulator
BP2517P	10	0	0		soxD	sarcosine oxidase delta subunit
BP2380P	76	0	0		-	putative periplasmic protein
BP0924P	41	0	0		-	putative transcriptional regulator
BP0264_BP0265	12	0	0			located downstream of genes
BP2359P	25	0	0		-	conserved hypothetical protein
BP0106_BP0107	14	0	0			located downstream of genes
BP1476P	22	0	0		-	putative exported protein
BP2559_BP2560	51	0	0			located downstream of genes
BP2342_BP2343	7	0	0			located downstream of genes
BP1697P	53	0	0		-	transposase
BP1334P	19	0	0		-	conserved hypothetical protein
BP2927_BP2928	31	0	0			located downstream of genes
BP2023P	12	0	0		-	conserved hypothetical protein
BP2073P	10	0	0		-	conserved hypothetical protein
BP0275P	25	0	0		petC	cytochrome C1 precursor
BP3291P	75	0	0		hemE	uroporphyrinogen decarboxylase
BP2277P & BP2278P	159	0	0		- & -	putative ABC transport ATP-binding subunit & putative transcriptional regulator
BP2825P	14	0	0		-	putative GntR-family transcriptional regulatory protein
BP2652_BP2653	90	0	0			located downstream of genes
BP2338P	127	0	0		-	putative transport protein
BP1544_BP1545	6	0	0			located downstream of genes
BP1857P	192	0	0		gdh	glutamate dehydrogenase
BP0810P	58	0	0		-	putative exported protein
BP2552P	28	0	0		-	ABC transport protein, solute-binding protein
BP3008P	6	0	0		grp	glutamate uptake regulatory protein
BP3110P & BP3111P	67	0	0		- & -	probable MerR-family transcriptional regulator & transposase
BP1940_BP1941	4	0	0			located downstream of genes
BP1240_BP1241	36	0	0			located downstream of genes
BP3481P	148	0	0		-	putative exported protein
BP3859P	26	0	0		-	putative transport system ATP-binding protein
BPt09_BP0752	145	0	0			located downstream of genes
BP1076P	18	0	0		dhpS	dihydropteroate synthase
BP1252P	151	0	0		-	putative exported protein
BP0188P & BP0189P	52	0	0		- & -	putative acetyltransferase (Pseudogene) & hypothetical protein
BP2625P & BP2626P	222	0	0		guaB & -	inosine-5-monophosphate dehydrogenase & conserved hypothetical protein
BP1743_BP1744	91	0	0			located downstream of genes
BP3053P	127	0	0		-	putative oxidoreductase
BP0938_BP0939	29	0	0			located downstream of genes
BPr08P	314	0	0		-	23S ribosomal RNA
BP1012P	2	0	0		-	conserved hypothetical protein
BP2839_BP2840	1	0	0			located downstream of genes
BP1001_BP1002	29	0	0			located downstream of genes
BP1514P	22	0	0		-	conserved hypothetical protein
BP0665_BP0666	197	0	0			located downstream of genes
BP0018_BP0019	60	0	0			located downstream of genes
BP0916P	23	0	0		-	putative ATP-binding protein of a transporter (Pseudogene)
BP0381P	49	0	0		-	putative TetR-family transcriptional regulator
BP2080P	37	0	0		nagZ	putative beta-hexosaminidase
BP3470P	54	0	0		fdx	ferredoxin
BP0130_BP0131	90	0	0			located downstream of genes
BP2986P	138	0	0		-	putative integral membrane protein
BP0683P	18	0	0		-	4,5-dihydroxyphthalate decarboxylase
BP1468P	6	0	0		-	conserved hypothetical protein
BP3303P & BP3304P	88	0	0		- & -	conserved hypothetical protein & putative enoyl-CoA hydratase
BP0958_BP0959	60	0	0			located downstream of genes
BP3730P	74	0	0		glmU	UDP-N-acetylglucosamine synthesis bifunctional protein
BP1513P	33	0	0		-	formate dehydrogenase
BP2464P	294	0	0		mar	possible membrane efflux protein
BP0665P	56	0	0		-	thymidine diphosphoglucose 4,6-dehydratase
BP2871_BP2872	15	0	0			located downstream of genes
BP3367P	17	0	0		-	phage-related conserved hypothetical protein
BPt28P	87	0	0		-	Ala tRNA
BP2885P	44	0	0		-	putative exported protein
BP1094P	167	0	0		livG	high-affinity branched-chain amino acid transport ATP-binding protein
BP2123_BP2124	7	0	0			located downstream of genes
BP2334P & BP2335P	132	0	0		- & argA	putative ATP-dependent helicase & amino-acid acetyltransferase
BP0015P	159	0	0		groN	DNA-directed RNA polymerase beta chain
BP0104P	75	0	0		-	conserved hypothetical protein
BP0824P	182	0	0		-	azurin
BP1061_BP1062	34	0	0			located downstream of genes
BP1084P & BP1085P	139	0	0		thrB & -	homoserine kinase & conserved hypothetical protein
BP0861P & BP0862P	137	0	0		- & -	putative exported protein & probable LysR-family transcriptional regulator
BP1382P	69	0	0		flaS	flagellar hook-associated protein 1
BP2495P	37	0	0		-	conserved hypothetical protein
BP3651P	120	0	0		-	putative membrane protein
BP2540P	19	0	0		sucD	succinyl-CoA synthetase, alpha chain
BP0438P & BP0439P	19	0	0		- & -	conserved hypothetical protein & transposase
BP0833P	4	0	0		-	conserved hypothetical protein (Pseudogene)
BP3112_BP3113	78	0	0			located downstream of genes
BP0213_BP0214	38	0	0			located downstream of genes
BP2780P	56	0	0		-	putative malate dehydrogenase
BP1489P	2	0	0		-	putative membrane protein
BP0602P	54	0	0		-	putative exported protein (Pseudogene)
BP2113P	31	0	0		-	putative amidase (pseudogene)
BP1874P	60	0	0		-	putative amidase
BP3214P	10	0	0		-	putative membrane-bound lytic murein transglycosylase D precursor
BP3799P	82	0	0		-	conserved hypothetical protein
BP0376P	85	0	0		mreD	rod shape-determining protein
BP0735_BP0736	15	0	0			located downstream of genes
BP1895_BP1896	13	0	0			located downstream of genes
BP0628P	1	0	0		-	putative pyruvate dehydrogenase E1 beta subunit
BP3812P	5	0	0		-	putative outer membrane efflux protein
BP0899P & BP0900P	146	0	0		- & -	ABC transporter, ATP-binding protein & probable oxidoreductase
BP2796P	219	0	0		rpsF	30s ribosomal protein s6
BP0919_BP0920	49	0	0			located downstream of genes
BPt42P	106	0	0		-	Ser tRNA
BP2553P	37	0	0		-	putative exported protein
BP1803P	129	0	0		hsc	chaperone protein
BP2028_BP2029	67	0	0			located downstream of genes
BP3211P	42	0	0		dasF	ribonuclease HI
BP1428P	125	0	0		-	putative outer membrane protein
BP1616P	98	0	0		dps	putative DNA-binding protein
BP1968P	21	0	0		-	fusion between a transposase and a C-terminal portion of a regulatory protein (Pseudogene)
BP1641P	55	0	0		-	putative regulatory protein
BP3697P	38	0	0		-	conserved hypothetical protein (Pseudogene)
BPs02P & BP3034P	106	0	0		- & -	- & putative ABC transporter ATP-binding protein
BP0095P	1	0	0		kdtA	3-deoxy-D-manno-octulosonic-acid transferase
BP2306P	60	0	0		-	putative sodium:alanine symporter
BP1296P	28	0	0		-	putative lipoprotein
BP3063P	1	0	0		-	putative aminohydrolase
BP2917_BP2918	7	0	0			located downstream of genes
BP1380P	2	0	0		fla FIX	flagellar P-ring protein precursor
BP3816P	32	0	0		-	conserved hypothetical protein
BP3753P	344	0	0		aspB	glutamate synthase [NADPH] large chain precursor
BPt19P & BP1243P	69	0	0		- & -	Met tRNA & conserved hypothetical protein
BP3618P	3	0	0		rplV	50S ribosomal protein L22
BP0768P	16	0	0		gltL	glutamate/aspartate transport ATP-binding protein
BP1781P	66	0	0		-	conserved hypothetical protein
BP1765P & BPt22P	45	0	0		dapC & -	N-succinyl-L,L-diaminopimelate aminotransferase (Pseudogene) & Leu tRNA
BP1025P	12	0	0		motB	chemotaxis protein MotB
BP1462P	41	0	0		aroC	chorismate synthase
BP0353P	18	0	0		-	putative ferredoxin
BP0775_BP0776	15	0	0			located downstream of genes
BP1970P	101	0	0		pgm	phosphoglucomutase
BP1787P	21	0	0		-	putative acyl-CoA dehydrogenase (Pseudogene)
BP2748P	228	0	0		-	transposase
BP1924P	87	0	0		-	probable TetR-family transcriptional regulator
BP1239P & BP1240P	208	0	0		- & -	conserved hypothetical protein & conserved hypothetical protein
BP0855P	16	0	0		-	putative membrane protein
BP1804P	9	0	0		fdx	ferredoxin, 2Fe-2S
BP2000P	8	0	0		-	putative membrane protein (Pseudogene)
BPt32P	97	0	0		-	Ile tRNA
BP1001P	117	0	0		pgk	phosphoglycerate kinase
BP2957P	5	0	0		-	conserved hypothetical protein
BP2816P	164	0	0		-	ABC transport protein, ATP-binding component
BP1724P	288	0	0		-	putative exported protein
BP1919P	2	0	0		-	putative membrane protein
BP3829P	1	0	0		-	putative amino acid ABC transporter permease protein
BP0921P	42	0	0		citB	citrate utilization protein B
BP1398P	131	0	0		flaE	flagellar hook-length control protein (Pseudogene)
BP0268P & BP0270P	175	0	0		- & -	transposase & hypothetical protein
BP1417P	29	0	0		glnD	[protein-PII] uridylyltransferase
BP3523P & BP3524P	124	0	0		- & -	putative membrane protein & putative acetyltransferase
BP2373P	29	0	0		-	conserved hypothetical protein
BP2770P	91	0	0		-	probable short-chain dehydrogenase
BP1023P	34	0	0		flaI	flagellar transcriptional activator FlhC
BP1183P	103	0	0		-	amino acids ABC transporter, permease protein
BP3867P	120	0	0		-	putative exported protein
BP3768P	50	0	0		hisD	putative histidinol dehydrogenase
BP1672P	64	0	0		fabG	3-oxoacyl-[acyl-carrier protein] reductase
BPt34_BP2511	60	0	0			located downstream of genes
BP0112_BP0113	81	0	0			located downstream of genes
BP2662P & BP2663P	135	0	0		- & -	putative aldolase & putative transcriptional regulatory protein
BP1260P & BP1261P	66	0	0		glnE & -	glutamate-ammonia-ligase adenylyltransferase & conserved hypothetical protein (Pseudogene)
BP3501P	605	0	0		-	putative exported protein
BP2592P	28	0	0		-	ABC transport protein inner membrane component
BP0763P	1	0	0		cyaE	cyclolysin secretion protein
BP2047P & BP2048P	294	0	0		bph2 & -	DNA-binding protein Bph2 & transposase
BP2836P	6	0	0		-	putative DNA-binding protein
BP0911P & BP0912P	173	0	0		- & -	putative decarboxylase & LysR-family transcriptional regulator (Pseudogene)
BP2154P & BP2156P	131	0	0		- & -	putative LysR-family transcriptional regulator (pseudogene) & conserved hypothetical protein
BP3540_BP3541	4	0	0			located downstream of genes
BP0604P	53	0	0		secB	protein-export protein
BP2152_BP2153	21	0	0			located downstream of genes
BP0092P	3	0	0		bplB	probable acetyltransferase
BP1453P	10	0	0		carB	carbamoyl-phosphate synthase large chain
BP2299P	29	0	0		-	conserved hypothetical protein
BP2351P & BP2352P	114	0	0		- & -	putative inner membrane transport permease & putative periplasmic substrate-binding transport protein
BP2726P	74	0	0		-	putative oxidoreductase
BP1576P	24	0	0		spoT	guanosine-3,5-bis(diphosphate) 3-pyrophosphohydrolase
BP3348P & BP3349P	65	0	0		drpA & nudH	prolyl-tRNA synthetase & putative Nudix hydrolase
BPt21P & BP1546P	246	0	0		- & -	Arg tRNA & putative membrane protein
BP0520_BP0521	74	0	0			located downstream of genes
BP0395_BP0396	5	0	0			located downstream of genes
BP0780P	11	0	0		-	putative membrane protein
BP0629P	313	0	0		pdhA	putative pyruvate dehydrogenase E1 component, alpha subunit
BP3380P	122	0	0		-	phage-related hypothetical protein
BP2017_BP2018	76	0	0			located downstream of genes
BP3286P	34	0	0		atpA	ATP synthase alpha chain
BP2948P & BP2949P	88	0	0		- & -	putative riboflavin-specific deaminase & hypothetical protein
BP1901P & BP1902P	107	0	0		- & ssyA	probable methyltransferase & inositol-1-monophosphatase
BP1534P	21	0	0		-	putative ATP-binding component of ABC transporter
BP3216_BP3217	70	0	0			located downstream of genes
BP2139_BP2140	12	0	0			located downstream of genes
BP1238_BPt17	49	0	0			located downstream of genes
BP1994P	1	0	0		-	putative exported protein
BP3441_BP3442	147	0	0			located downstream of genes
BP0889P	32	0	0		accC	biotin carboxylase
BP1166P & BP1167P	326	0	0		ldcA & -	putative muramoyltetrapeptide carboxypeptidase & putative adolase
BP3312P	13	0	0		-	transposase
BP1721P	17	0	0		-	putative peptidase
BP0976P	270	0	0		-	conserved hypothetical protein
BP1131P	54	0	0		-	putattive exported protein
BP1266P	17	0	0		parC	topoisomerase IV subunit A
BP1146P & BP1147P	101	0	0		comL & rluD	competence lipoprotein precursor & ribosomal large subunit pseudouridine synthase D
BP0825P	14	0	0		-	conserved hypothetical protein
BP0183P	3	0	0		-	putative exported protein
BP1388_BP1389	17	0	0			located downstream of genes
BP0458P	16	0	0		-	probable aminoacyl-tRNA synthetase (Pseudogene)
BP3671P	152	0	0		-	putative glycosyl transferases
BP0466P	27	0	0		-	alcohol dehydrogenase
BP1907P & BP1908P	239	0	0		- & cysS	putative exported protein & cysteinyl-tRNA synthetase
BP0227P	156	0	0		psiF	phosphate starvation-inducible protein precursor
BP1798P	215	0	0		-	putative DNA-binding protein
BP3567P	43	0	0		-	BioY family protein
BPt02P	188	0	0		-	Gly tRNA
BP0574P	48	0	0		trkH	Trk system potassium uptake protein
BP2291P	104	0	0		-	tartrate dehydrogenase
BP1644P	177	0	0		-	putative exported protein
BP2839P	144	0	0		-	exported protein, conserved
BP1177_BP1178	65	0	0			located downstream of genes
BP2433P	130	0	0		lepA	GTP-binding protein
BP2222P	258	0	0		-	hypothetical protein
BP0290P & BP0291P	113	0	0		- & -	probable transporter & probable LysR-family transcriptional regulator
BP1776P	104	0	0		clpX	ATP-dependent Clp protease ATP-binding subunit
BP1307P	92	0	0		-	putative bacterioferritin comigratory protein
BP0575P	145	0	0		-	probable MarR-family transcriptional regulator
BP2763P & BP2764P	178	0	0		- & -	transposase & putative biopolymer transport protein
BP3107P	54	0	0		-	putative gamma-glutamyltranspeptidase
BP0278_BP0279	24	0	0			located downstream of genes
BP1607P & BP1608P	101	0	0		- & -	probable LysR-family transcriptional regulator & putative membrane protein (Pseudogene)
BP2075P	252	0	0		-	putative efflux system inner membrane protein
BP2024P & BP2025P	135	0	0		- & -	conserved hypothetical protein & conserved hypothetical protein
BP1245P	462	0	0		-	conserved hypothetical protein
BP2902P	2	0	0		-	putative exported protein
BP3715_BP3716	15	0	0			located downstream of genes
BP2687P & BP2688P	44	0	0		- & -	oligoribonuclease & putative integral membrane zinc-metalloprotease
BP1152P	172	0	0		-	putative exported protein
BP2642AP & BP2643P	125	0	0		- & glpR	probable ATP-binding ABC transporter protein (pseudogene) & glycerol-3-phosphate regulon repressor protein
BP0014P	81	0	0		rplL	50S ribosomal protein L7/L12
BP3685P & BP3686P	138	0	0		- & -	putative aminotransferase & conserved hypothetical protein
BP1034P	8	0	0		cheZ	chemotaxis protein CheZ
BP2363P	124	0	0		cybA	succinate dehydrogenase cytochrome B subunit
BP3264P	263	0	0		trpE	anthranilate synthase component I
BP2186P	277	0	0		rpsU	30S ribosomal protein S21
BP3234P & BP3235P	163	0	0		- & -	putative membrane protein & hypothetical protein
BP2608P	190	0	0		-	transposase
BP3245P & BP3246P	95	0	0		- & -	putative conserved membrane protein & putative fatty acid CoA ligase
BP1127P	55	0	0		-	conserved hypothetical protein
BP1685P	17	0	0		-	putative exported protein
BP1116P	69	0	0		-	conserved hypothetical protein
BP1629P	22	0	0		wbpO	capsular polysaccharide biosynthesis protein
BP2683P	64	0	0		paaB	phenylacetic acid degradation protein
BP2193P	138	0	0		hfq	putative RNA-binding regulatory protein
BP1610P	163	0	0		-	putative autotransporter (Pseudogene)
BP1415P	41	0	0		purF	amidophosphoribosyltransferase
BP0482P	33	0	0		-	conserved hypothetical protein (Pseudogene)
BP0419P & BP0420P	197	0	0		- & -	LysR-family transcriptional regulator & probable acyl-CoA dehydrogenase
BP3366P	25	0	0		-	putative phage tail protein
BP1533P	22	0	0		-	putative inner membrane component of binding-protein-dependent transport system
BP3215P	94	0	0		envM	enoyl-[acyl-carrier-protein] reductase [NADH]
BP2581P & BP2582P	1	0	0		- & -	hypothetical protein & transposase
BP1078P & BP1079P	18	0	0		ftsJ & -	ribosomal RNA large subunit methyltransferase j & conserved hypothetical protein
BP2368P	73	0	0		prpC	2-methylcitrate synthase
BP0299P	3	0	0		-	MarR-family transcriptional regulator
BP0657P	30	0	0		-	putative endoribonuclease
BP2494P	21	0	0		-	conserved hypothetical protein
BP1384P	78	0	0		cheD	methyl-accepting chemotaxis protein I
BP0732P	33	0	0		-	putative exported protein
BP3821P	44	0	0		panC	pantoate--beta-alanine ligase
BP2576P	335	0	0		rpmI	50s ribosomal protein l35
BP3460P	3	0	0		-	ABC transporter ATP-binding protein
BP3836_BP3837	10	0	0			located downstream of genes
BP0276P	64	0	0		cytB	cytochrome B
BP1356P	1	0	0		leuD	3-isopropylmalate dehydratase small subunit
BP0174P & BP0175P	104	0	0		bfr & -	bacterioferritin & transposase
BP3721P	58	0	0		-	hypothetical protein
BP2750P	4	0	0		-	lipoprotein
BP0617P	81	0	0		-	TetR-family transcriptional regulator
BP3822P	26	0	0		-	conserved hypothetical protein
BP0667_BP0668	21	0	0			located downstream of genes
BP3458P	251	0	0		-	binding-protein-dependent transport systems inner membrane component
BP0693P	18	0	0		-	Hpr serine kinase/phosphatase
BP1819P	19	0	0		ugpB	glycerol-3-phosphate-binding periplasmic protein precursor
BP1768P	74	0	0		-	putative membrane protein
BP0791P	72	0	0		ilvC	ketol-acid reductoisomerase
BP1578P	135	0	0		gmK	guanylate kinase
BP0898P	54	0	0		-	putative ferredoxin
BP1951_BP1952	154	0	0			located downstream of genes
BP3026P	25	0	0		mraY	phospho-N-acetylmuramoyl-pentapeptide-transfera se
BP1949P	91	0	0		-	putative permease component of branched-chain amino acid transport system
BP0075P	31	0	0		-	probable glutathione S-transferase
BP3010P & BP3011P	51	0	0		- & -	putative oxidoreductase & hypothetical protein
BP0887P	25	0	0		-	conserved hypothetical protein
BP2208_BP2210	65	0	0			located downstream of genes
BP0521P	140	0	0		-	conserved hypothetical protein
BP1143_BP1144	80	0	0			located downstream of genes
BP2677P	10	0	0		paaG	probable enoyl-CoA hydratase
BP0442_BP0443	23	0	0			located downstream of genes
BP1345P	7	0	0		-	conserved hypothetical protein
BP3418_BP3419	18	0	0			located downstream of genes
BP1669P	30	0	0		lldA	lactate dehydrogenase
BP2703P	102	0	0		-	hypothetical protein
BP1794P	128	0	0		exra	LexA repressor
BP2926P	14	0	0		-	conserved hypothetical protein
BP1573P	181	0	0		glnH	glutamine-binding periplasmic protein precursor
BP2177P	32	0	0		-	conserved hypothetical protein
BP3401P	16	0	0		-	conserved hypothetical protein
BP2747P	21	0	0		-	putative ABC transport solute-binding protein
BP1882P	62	0	0		fhaA	outer membrane usher protein precursor
BP0282P	22	0	0		-	putative regulatory protein
BP3448P	57	0	0		-	conserved hypothetical protein
BP3368P	9	0	0		-	phage-related conserved hypothetical protein
BP2782P	213	0	0		-	lipoprotein
BP0716P	57	0	0		-	transposase (Pseudogene)
BP0930P	11	0	0		-	putative CoA ligase
BP1756P	78	0	0		-	conserved hypothetical protein
BP3271P	59	0	0		-	putative 2-hydroxyacid dehydrogenase
BP1184P	162	0	0		-	probable solute-binding protein
BP0733P	55	0	0		-	transposase
BP1982P	62	0	0		-	putative nuclease
BP1263P & BP1264P	193	0	0		fipA & nfxD	thioredoxin 1 & topoisomerase IV subunit B
BP0757_BP0758	15	0	0			located downstream of genes
BP3678P	56	0	0		-	putative exported protein
BP1923P	14	0	0		-	probable short chain dehydrogenase
BP1932P	8	0	0		-	probable transcriptional regulator (pseudogene)
BP3425_BP3426	21	0	0			located downstream of genes
BP2775P	45	0	0		-	putative exported protein (pseudogene)
BP0983P & BP0984P	232	0	0		- & acrA	LysR-family transcriptional regulator & acriflavine resistance protein a precursor (Pseudogene)
BP0559P & BP0560P	261	0	0		- & -	probable aminotransferase & conserved hypothetical protein (Pseudogene)
BP0932P	3	0	0		-	conserved hypothetical protein
BP3438P	158	0	0		-	IclR family transcriptional regulator
BP2438P	1	0	0		-	putative integral membrane protein
BP1217P	9	0	0		-	putative membrane protein
BP0681P	4	0	0		-	probable flavoprotein
BP1482P	14	0	0		leuD	3-isopropylmalate dehydratase small subunit
BP1808P & BP1809P	98	0	0		paaG & -	probable enoyl-CoA hydratase & transposase
BP3549P & BP3550P	87	0	0		- & -	putative transport protein (pseudogene) & AraC-family regulatory protein
BP3632P	21	0	0		rplR	50S ribosomal protein L18
BP0485_BP0486	13	0	0			located downstream of genes
BP3283P	116	0	0		atpE	ATP synthase c chain
BP1898_BP1899	13	0	0			located downstream of genes
BP3217P & BP3218P	137	0	0		- & -	conserved hypothetical protein & putative membrane protein
BP1026P	14	0	0		cheY	chemotaxis protein CheY (Pseudogene)
BP1149P	107	0	0		phbC	poly-beta-hydroxybutyrate polymerase
BP2577P & BP2578P	92	0	0		- & dnaS	transposase & deoxyuridine 5-triphosphate nucleotidohydrolase
BP3187P	46	0	0		-	probable short chain dehydrogenase
BP2353P	85	0	0		-	putative inner membrane transport protein
BP0725P	78	0	0		-	probable ABC transporter, permease protein
BP1258_BP1259	137	0	0			located downstream of genes
BP3116P	1	0	0		-	putative modification methylase
BP3440P & BP3441P	386	0	0		- & -	putative exported protein & conserved hypothetical protein
BP3845_BP3846	80	0	0			located downstream of genes
BP0237_BP0238	18	0	0			located downstream of genes
BP0244P & BP0245P	86	0	0		mutL & dedA	DNA mismatch repair protein & putative membrane protein
BP3058_BP3059	14	0	0			located downstream of genes
BP3483P & BP3484P	145	0	0		- & ribB	haloacid dehalogenase-like hydrolase & putative 3,4-dihydroxy-2-butanone 4-phosphate synthase
BP3320_BP3321	33	0	0			located downstream of genes
BP1561P	105	0	0		-	putative exported protein
BP0025P	32	0	0		-	conserved hypothetical protein
BP0751P	114	0	0		cel	octaprenyl-diphosphate synthase
BP1299P	11	0	0		-	putative acetyltransferase
BP0272_BPt06	16	0	0			located downstream of genes
BP2002P	18	0	0		-	putative exported protein (pseudogene)
BP1035P	50	0	0		-	transposase for IS1663
BP0862_BP0863	128	0	0			located downstream of genes
BP0765P	64	0	0		-	probable extracellular solute-binding protein
BP2751P	18	0	0		-	putative membrane protein
BP3862P & BP3863P	116	0	0		- & mnmE	putative extracellular solute-binding protein & putative tRNA modification GTPase
BP1599P & BP1600P	159	0	0		- & -	LysR-family transcriptional regulator & conserved hypothetical protein
BP0527P	31	0	0		ecnA1	entericidin A anti-toxin precursor
BP2852P	90	0	0		-	transposase
BP1381P	17	0	0		fla FX	peptidoglycan hydrolase
BP0249P & BP0250P	135	0	0		- & -	putative membrane protein & putative exported protein
BP1181P	19	0	0		glnQ	amino acids ABC transporter, ATP-binding protein
BP2543P & BP2544P	161	0	0		metE & metR	5-methyltetrahydropteroyltriglutamate--homocyst eine methyltransferase & transcriptional regulatory protein
BP0526P	108	0	0		-	hypothetical protein
BP0342_BP0343	3	0	0			located downstream of genes
BP2678P	87	0	0		-	putative oxidoreductase
BP1587P & BP1588P	136	0	0		- & rph	conserved hypothetical protein & ribonuclease PH
BP3803P	77	0	0		-	putative transport system permease protein
BP1700P	49	0	0		cumB	putative zinc-binding hydrolase
BP1640P	8	0	0		-	conserved hypothetical protein
BP0329P	9	0	0		-	putative coenzyme A ligase
BP3114P	81	0	0		-	transposase
BP2861P	114	0	0		-	transposase
BP0487P & BP0488P	74	0	0		- & -	probable amidase & transcriptional regulator
BP1712_BP1713	17	0	0			located downstream of genes
BP3522P	60	0	0		-	putative membrane protein
BP0295P	89	0	0		-	transposase
BP1963P & BP1965P	93	0	0		- & -	putative transcriptional regulator (Pseudogene) & putative exported protein
BP3148P	1	0	0		-	putative membrane protein
BP1979P & BP1980P	79	0	0		- & -	conserved hypothetical protein & probable ATP-dependent DNA helicase
BP1500P	10	0	0		-	putative IIa component of sugar transport PTS system
BP1039P	13	0	0		-	conserved hypothetical protein
BP2491P & BP2492P	82	0	0		- & -	putative cytochrome & transposase
BP1416AP	38	0	0		marC	putative multiple antibiotic resistance protein (Pseudogene)
BP2650P & BP2651P	159	0	0		- & -	conserved hypothetical protein (pseudogene) & conserved hypothetical protein
BP2164P & BP2165P	103	0	0		- & bioA	putative 8-amino-7-oxononanoate synthase & adenosylmethionine-8-amino-7-oxononanoate aminotransferase
BP2977P & BP2978P	159	0	0		- & gltX	conserved hypothetical protein & glutamyl-tRNA synthetase
BP0208P	16	0	0		-	putative oxidoreductase
BP3756P	81	0	0		-	putative exported protein
BP1636P	2	0	0		-	putative nonspecific acid phosphatase precursor
BP0031P	53	0	0		-	transposase
BPt04P	110	0	0		-	Trp tRNA
BP3733_BP3734	171	0	0			located downstream of genes
BP2938P	116	0	0		-	conserved hypothetical protein (pseudogene)
BP2873P & BP2874P	298	0	0		- & ribC	putative exported protein & riboflavin synthase alpha chain
BP0914P	19	0	0		-	probable inner membrane component of binding-protein-dependent transport system
BP0575_BP0576	7	0	0			located downstream of genes
BP2304P & BP2305P	217	0	0		- & -	putative 2-hydroxyacid dehydrogenase & putative aminotransferase
BP1764P	25	0	0		dapD	2,3,4,5-tetrahydropyridine-2-carboxylate N-succinyltransferase
BP3641P	11	0	0		ramA	30S ribosomal protein S4
BP3791P	7	0	0		-	putative membrane protein
BP2354P	40	0	0		-	putative inner membrane protein
BP3689P	39	0	0		-	putative membrane protein
BP2079P	84	0	0		acpS	putative holo-[acyl-carrier protein] synthase
BP0354P	10	0	0		-	probable ornithine cyclodeaminase
BP2534P	3	0	0		-	putative exported protein
BP0599P & BP0600P	207	0	0		- & -	conserved hypothetical protein & conserved hypothetical protein
BP1434_BP1435	11	0	0			located downstream of genes
BP0895P	96	0	0		-	conserved hypothetical protein
BP1574P	68	0	0		glnP	glutamine transport system permease protein
BP2693P & BP2694P	107	0	0		- & -	putative gamma-glutamyltranspeptidase & LysR-family transcriptional regulator
BP0154_BP0155	52	0	0			located downstream of genes
BP2637P	72	0	0		-	putative lipoprotein
BP2484_BP2485	8	0	0			located downstream of genes
BP3590P	3	0	0		trpA	tryptophan synthase alpha chain
BP3843P	22	0	0		-	putative lipoprotein
BP1730P	12	0	0		-	conserved hypothetical protein
BP1898P	105	0	0		-	putative membrane protein
BP3593P	147	0	0		-	transposase
BP3737P	25	0	0		-	putative exported protein
BP2190P	18	0	0		hflC	putative inner membrane-anchored protein
BP2082P	39	0	0		pgsA	putative CDP-diacylglycerol--glycerol-3-phosphate 3-phosphatidyltransferase
BP2347P	6	0	0		-	putative polyamine transport ATP-binding protein
BP2416P	99	0	0		-	putative LysR-family transcriptional regulator
BP3390P	479	0	0		-	putative phage repressor protein
BP1499P	136	0	0		gsh-II	glutathione synthetase
BP2822P	28	0	0		-	conserved hypothetical protein
BP3391P	65	0	0		-	conserved hypothetical protein
BP1413P	192	0	0		-	conserved hypothetical protein
BP2395P	61	0	0		-	putative binding-protein-dependent transport permease
BP3431P	2	0	0		-	putative branched-chain amino acid transport ATP-binding ABC transporter
BP0690P & BP0691P	171	0	0		- & -	conserved hypothetical protein & probable cytochrome C (pseudogene)
BP1777P	188	0	0		capR	ATP-dependent protease La
BP2234P	174	0	0		brpL	putative RNA polymerase sigma factor
BPt09P	46	0	0		-	Pro tRNA
BP2535P	37	0	0		-	putative exported protein
BP2064P	5	0	0		-	putative malonyl-CoA synthetase (pseudogene)
BP1217_BP1218	22	0	0			located downstream of genes
BP3433_BP3434	39	0	0			located downstream of genes
BP1066_BP1067	26	0	0			located downstream of genes
BP3162P	3	0	0		-	putative ABC transpoter ATP-binding protein (pseudogene)
BP0405P	275	0	0		-	putative membrane protein
BP1441P	65	0	0		-	probable membrane protein
BP0332P	86	0	0		-	conserved hypothetical protein
BP2875P	38	0	0		-	amidase
BP0913P	104	0	0		-	putative exported protein
BP1815P	76	0	0		-	conserved hypothetical protein
BP3554P & BP3555P	129	0	0		risA & -	tresponse regulator protein & putative acetyltransferase
BP1365P & BP1366P	162	0	0		- & flhB	transposase for IS1663 & flagellar biosynthetic protein FlhB
BP1283P	19	0	0		ugpE	sn-glycerol-3-phosphate transport system permease protein
BP1871P	22	0	0		-	hypothetical protein (Pseudogene)
BP2071P & BP2072P	110	0	0		- & -	putative molybdenum-binding protein & putative lipoprotein
BP1934P	68	0	0		-	putative exported protein
BP0920P	20	0	0		-	putative exported protein
BP0598P	348	0	0		-	conserved hypothetical protein
BP1410P	140	0	0		flaV	flagellar hook-associated protein 2
BP0317P & BP0318P	116	0	0		thiD & rubA	phosphomethylpyrimidine kinase & rubredoxin
BP0845P	45	0	0		nuoE	respiratory-chain NADH dehydrogenase I, 24 kDa subunit
BP0010P	63	0	0		relC	50S ribosomal protein L11
BP3275_BP3276	1	0	0			located downstream of genes
BP3622P	1	0	0		rpsQ	30S ribosomal protein S17
BP1738P	265	0	0		-	conserved hypothetical protein
BP3524_BPt47	93	0	0			located downstream of genes
BP1550P	46	0	0		-	conserved hypothetical protein
BP3233P	94	0	0		-	putative ABC transport ATP-binding subunit (pseudogene)
BP0359P	119	0	0		-	conserved hypothetical protein
BP3252P	29	0	0		-	putative monooxygenase component
BP2559P	136	0	0		-	hypothetical protein
BP1793_BP1794	226	0	0			located downstream of genes
BP1072P & BP1073P	235	0	0		ppk & ppx	polyphosphate kinase & exopolyphosphatase
BP2742_BP2743	57	0	0			located downstream of genes
BP0608P	3	0	0		-	putative peptidase
BP3628P	12	0	0		rplE	50S ribosomal protein L5
BP2927P	3	0	0		-	putative integral membrane protein
BP0546P & BP0547P	180	0	0		- & -	bacterioferritin & putative lysine decarboxylase
BP1383P	33	0	0		flaT	flagellar hook-associated protein 3
BP0869P & BP0870P	147	0	0		pepN & -	aminopeptidase N & putative exported protein
BP1167_BP1168	7	0	0			located downstream of genes
BP0076P	88	0	0		ampD	N-acetylmuramoyl-L-alanine amidase
BP2390P	130	0	0		-	transposase
BP1000P	17	0	0		gap	glyceraldehyde-3-phosphate dehydrogenase
BP1024P	120	0	0		motA	chemotaxis protein MotA
BP2998P	78	0	0		aroD	3-dehydroquinate dehydratase
BP3797P & BP3798P	142	0	0		- & -	putative membrane protein & AraC family regulatory protein
BP3474P	182	0	0		-	conserved hypothetical protein (pseudogene)
BP0348P	35	0	0		hurR	heme uptake transmembrane sensor
BP2386P	5	0	0		eno	enolase
BP3341P	86	0	0		-	putative periplasmic protein
BP0584P	35	0	0		-	probable Ring hydroxylating alpha subunit
BP0196P	81	0	0		gcvH	glycine cleavage system H protein
BP1126P	229	0	0		odhL	2-oxoglutarate dehydrogenase complex, E3 component
BP3254P	46	0	0		-	putative formyltetrahydrofolate deformylase
BP3064_BP3065	64	0	0			located downstream of genes
BP2361P	3	0	0		sdhA	succinate dehydrogenase flavoprotein subunit
BP2484P	41	0	0		kdpE	two component system transcriptional regulatory protein
BP3675P	63	0	0		-	ABC transport system permease protein
BP0637P	1	0	0		-	conserved hypothetical protein
BP2548P	115	0	0		-	two-component system histidine kinase
BP1660_BP1662	13	0	0			located downstream of genes
BP0570P	18	0	0		-	putative exported protein
BP1130P	27	0	0		-	transposase
BP0904_BP0905	1	0	0			located downstream of genes
BP1193P	24	0	0		-	conserved hypothetical protein
BP1876_BP1877	43	0	0			located downstream of genes
BP0021P & BP0022P	257	0	0		- & -	probable two-component response regulator (Pseudogene) & Two-component response regulator
BP0694P	276	0	0		ptsN	nitrogen regulatory IIA protein
BP1466P & BP1467P	152	0	0		chlB & -	molybdopterin-guanine dinucleotide biosynthesis protein A & putative iron sulfur binding protein
BP3012P	119	0	0		-	putative membrane protein
BP0479P	156	0	0		-	conserved hypothetical protein
BP1614P & BP1615P	137	0	0		- & -	probable LysR family transcriptional regulator & probable probable aldehyde dehydrogenase
BP2428P	4	0	0		-	LysR-family transcriptional regulator
BP1088P & BP1089P	17	0	0		- & -	putative membrane protein & putative membrane protein
BP0089P	23	0	0		bplE	probable glycosyl transferase
BP1327P	4	0	0		glgX	probable glycosyl hydrolase
BP2713P	17	0	0		-	putative hydrolase
BP1992P	69	0	0		-	putative membrane protein
BP1508P	12	0	0		-	putative inner membrane component of binding-protein-dependent transport system
BP3750P	1	0	0		-	putative esterase
BP1044P	146	0	0		-	transposase for IS1663
BPt44P	60	0	0		-	Cys tRNA
BP2549_BP2550	251	0	0			located downstream of genes
BP2620P & BP2621P	24	0	0		- & -	probable membrane efflux protein & putative TetR-family transcriptional regulator
BP3505P	128	0	0		-	transposase
BP0156P	105	0	0		-	putative exported protein
BP0341P & BP0342P	144	0	0		- & -	conserved hypothetical protein & conserved hypothetical protein
BP3212P & BP3213P	20	0	0		- & gloB	conserved hypothetical protein & probable hydroxyacylglutathione hydrolase
BP2512P	15	0	0		-	conserved hypothetical protein
BP0117P	48	0	0		-	hypothetical protein
BP3126P	48	0	0		ipk	4-diphosphocytidyl-2-C-methyl-D-erythritol kinase
BP2189P	183	0	0		-	putative tRNA synthetase
BP1250_BP1251	70	0	0			located downstream of genes
BP2442P	81	0	0		fabD	malonyl CoA-acyl carrier protein transacylase
BP0537P	16	0	0		-	transposase
BP0197P	59	0	0		gcvP	glycine cleavage system P protein
BP2371P	17	0	0		prpD	2-methylcitrate dehydratase
BPt50P	97	0	0		-	Gly tRNA
BP2598P & BP2599P	80	0	0		- & -	conserved hypothetical protein & putative GntR-family transcriptional regulator
BP2343P	4	0	0		-	putative methypurine-DNA glycosylase
BP0754P	17	0	0		hyuB	hydantoin utilization protein B
BP1750_BP1751	1	0	0			located downstream of genes
BP2711P & BP2712P	135	0	0		moaC & -	molybdenum cofactor biosynthesis protein & putative exported protein
BP3683P	265	0	0		-	putative exported protein
BP2148_BP2149	129	0	0			located downstream of genes
BP1143P	9	0	0		trpS	tryptophanyl-tRNA synthetase
BP2961P	9	0	0		rpsI	30s ribosomal protein S9
BP0970AP	49	0	0		cysD	sulfate adenylyltransferase subunit 2
BP1473P	10	0	0		fdhB	formate dehydrogenase iron-sulfur subunit (Pseudogene)
BP2914P	50	0	0		-	putative RNA polymerase sigma factor
BP1754P & BP1755P	50	0	0		ribF & purN	riboflavin biosynthesis protein & phosphoribosylglycinamide formyltransferase (Pseudogene)
BP3342P	31	0	0		-	putative peptidoglycan-associated lipoprotein
BP0474_BP0475	75	0	0			located downstream of genes
BP2584AP	44	0	0		-	putative membrane protein (pseudogene)
BP0545_BP0546	70	0	0			located downstream of genes
BP0336P	53	0	0		-	putative exported protein (pseudogene)
BP3604P	162	0	0		-	putative membrane protein
BP2803P	170	0	0		-	putative integral membrane protein
BP1519P	136	0	0		cbbA	fructose-bisphosphate aldolase
BP0640P	10	0	0		-	probable acyl-CoA dehydrogenase
BP1816P	130	0	0		panD	aspartate 1-decarboxylase precursor
BP1814P	4	0	0		-	probable GntR-family transcriptional regulator
BP1139P	116	0	0		-	putative iron uptake protein
BP3011_BP3012	9	0	0			located downstream of genes
BP3121P	72	0	0		-	conserved hypothetical protein
BP0169P & BP0170P	282	0	0		- & rhlE	putative exported protein & putative ATP-dependent RNA helicase
BP3495P	32	0	0		cpn60	60 kDa chaperonin
BP3639P	41	0	0		rpsM	30S ribosomal protein S13
BP0466_BP0467	55	0	0			located downstream of genes
BP0372P	2	0	0		gatA	glutamyl-tRNA(GLN) amidotransferase subunit A
BP1635P	103	0	0		-	putative arylsulfatase protein
BP0158P	55	0	0		-	two-component response regulator
BP0986_BP0987	69	0	0			located downstream of genes
BP3690P	10	0	0		-	conserved hypothetical protein
BP1664P & BP1665P	243	0	0		gst & tfdA	glutathione S-transferase & alpha-ketoglutarate-dependent 2,4-dichlorophenoxyacetate dioxygenase
BPt27P	20	0	0		-	Ala tRNA
BP2140P & BP2141P	169	0	0		- & -	putative membrane protein & putative exported protein
BP0630P	28	0	0		-	probable transcriptional regulator
BP0626P	3	0	0		-	probable 2-oxo acid dehydrogenases acyltransferase (pseudogene)
BP1943P	5	0	0		hmsF	putative hemin storage protein
BP2305_BP2306	34	0	0			located downstream of genes
BP1305P	187	0	0		-	conserved hypothetical protein
BP2066P	197	0	0		-	putative exported protein
BP0171P	33	0	0		-	LysE family efflux protein
BP2369P	19	0	0		acn	aconitate hydratase
BP3165P	293	0	0		-	N-terminal region of a putative aldehyde dehydrogenase (Pseudogene)
BP1436_BP1437	67	0	0			located downstream of genes
BP3003P	37	0	0		-	putative membrane protein
BP3731P	215	0	0		-	conserved hypothetical protein
BP0959P & BP0960P	10	0	0		mltB & -	membrane-bound lytic murein transglycosylase B precursor & histone deacetylase family protein
BP3132_BP3133	9	0	0			located downstream of genes
BP3160P	45	0	0		-	putative ABC transporter permease protein
BP3057P	238	0	0		-	putative ATP-dependent RNA helicase
BP2138P	38	0	0		-	putative ABC-transporter membrane-spanning ATP-binding component
BP3296P	2	0	0		-	hypothetical protein
BP0956P	130	0	0		-	conserved hypothetical protein
BP0764P	90	0	0		cyaX	probable LysR-family transcriptional regulator
BP3002P	71	0	0		-	conserved hypothetical protein
BP3079P	47	0	0		-	conserved hypothetical protein
BP2407P	21	0	0		ltaE	low-specificity L-threonine aldolase
BP0828P	123	0	0		-	probable HlyD-family secretion protein
BP2636P	121	0	0		-	putative exported protein
BP2973P	116	0	0		dbpA	probable ATP-dependent RNA helicase
BP2539P	275	0	0		-	integral membrane protein
BP0203P	12	0	0		-	transposase
BP0017P & BP0018P	240	0	0		- & -	putative lipoprotein & putative membrane protein
BP3744P & BP3745P	247	0	0		- & -	putative bifunctional protein & conserved hypothetical protein
BP0988P	186	0	0		-	putative exported protein
BP3409P	381	0	0		-	hypothetical protein
BP0024P	24	0	0		-	putative racemase (Pseudogene)
BP0474P	116	0	0		-	choloylglycine hydrolase
BP1806P	124	0	0		-	hypothetical protein
BP0868P	9	0	0		fbp	fructose-1,6-bisphosphatase
BP0251P & BP0252P	106	0	0		- & ggt	LysR family transcriptional regulator & gamma-glutamyltranspeptidase
BP2737P	25	0	0		amtB	probable ammonium transporter (Pseudogene)
BP3113P	514	0	0		-	putative DNA helicase (Pseudogene)
BPr02P	314	0	0		-	23S ribosomal RNA
BP0309P	21	0	0		-	putative enoyl-CoA hydratase/isomerase
BP3053_BP3054	48	0	0			located downstream of genes
BP1368_BP1370	17	0	0			located downstream of genes
BP0039P	9	0	0		-	peptide deformylase
BP0165P	174	0	0		-	conserved hypothetical protein (Pseudogene)
BP2645P	80	0	0		-	putative IclR-family regulatory protein
BP0073_BPt05	103	0	0			located downstream of genes
BP3609P	163	0	0		rpsG	30S ribosomal protein S7
BP0551P	65	0	0		fmt	methionyl-tRNA formyltransferase
BP3638P	34	0	0		rpmJ	50S ribosomal protein l36
BP2556P	7	0	0		-	hypothetical protein
BP2515P	7	0	0		soxG	sarcosine oxidase gamma subunit
BP0710P	112	0	0		-	putative endonuclease/exonuclease/phosphatase family protein
BP3707P	52	0	0		-	putative exported protein
BP2007P	57	0	0		-	putative ECF-family RNA polymerase sigma factor
BP2314_BP2315	20	0	0			located downstream of genes
BP2297P & BP2298P	40	0	0		- & -	transposase & aminobutyrate aminotransferase
BP0926P	125	0	0		-	conserved hypothetical protein
BP2920_BP2921	2	0	0			located downstream of genes
BP2196P	2	0	0		-	putative quinoprotein
BP2759P	115	0	0		-	putative thiolase
BP3666P	28	0	0		-	putative exported protein
BP0981P & BP0982P	59	0	0		- & -	conserved hypothetical protein & putative RNA pseudouridylate synthase
BP2096P	17	0	0		-	putative fatty-acyl-CoA racemase
BP0534P	23	0	0		-	probable enoyl-CoA hydratase/isomerase
BP2877P & BP2878P	140	0	0		- & -	putative exported protein (pseudogene) & putative LysR-family transcriptional regulator
BP2462P	122	0	0		bcr	putative drug resistance translocase
BP3640P	15	0	0		rpsK	30S ribosomal protein S11
BP0187P	28	0	0		-	putative lyase
BP1470P	23	0	0		-	putative iron-sulfur binding protein
BP3602P & BP3603P	96	0	0		- & -	putative cytidylyltransferase & transposase for IS1663
BP0050P	87	0	0		ampG	putative integral membrane signal transducer protein
BP2661P	54	0	0		-	putative exported protein
BP3588P	55	0	0		-	putative peptidase
BP2049P	253	0	0		-	putative sulfate transporter
BP3490P	7	0	0		pyrF	putative orotidine 5-phosphate decarboxylase
BP3840P	11	0	0		-	conserved hypothetical protein (pseudogene)
BP2583P	77	0	0		-	hypothetical protein
BP3370P	7	0	0		-	phage-related conserved hypothetical protein
BP3201P	8	0	0		-	putative hydratase
BP2500P	7	0	0		-	putative thioredoxin
BP0816P	3	0	0		-	conserved hypothetical protein
BP2997P	89	0	0		fabE	biotin carboxyl carrier protein of acetyl-CoA carboxylase
BP1588_BP1589	166	0	0			located downstream of genes
BP1683P & BP1684P	248	0	0		- & -	putative transcriptional regulator & conserved hypothetical protein (Pseudogene)
BP1352P	25	0	0		-	conserved hypothetical protein
BP2639P	12	0	0		-	putative integral membrane protein
BP3506_BP3507	14	0	0			located downstream of genes
BP3051P	14	0	0		-	putative membrane protein
BP2524AP	10	0	0		-	N-terminal region of a putative membrane protein (pseudogene)
BP2323P	12	0	0		-	conserved hypothetical membrane protein
BP2449P	1	0	0		-	putative exported hydrolase
BP0054P	24	0	0		gltL	glutamate/aspartate transport ATP-binding protein (pseudogene)
BP0535P	44	0	0		-	probable carboxymuconolactone decarboxylase
BP3310P	83	0	0		paaH	putative 3-hydroxyacyl-CoA dehydrogenase (pseudogene)
BP2171P	2	0	0		-	putative cytochrome C oxidase subunit (periplasmic protein)
BP0486P	38	0	0		-	putative exported protein
BP2409P	211	0	0		-	acetyl-coenzyme A synthetase
BP1242_BPt19	805	0	0			located downstream of genes
BP2375P	132	0	0		-	conserved hypothetical protein (Pseudogene)
BP2070_BP2071	25	0	0			located downstream of genes
BP2494_BP2495	3	0	0			located downstream of genes
BP3158P	31	0	0		mmsA	putative methylmalonate-semialdehyde dehydrogenase [acylating] (Pseudogene)
BP2788P	70	0	0		-	hypothetical protein
BP1097P	4	0	0		livK	putative amino acids binding protein
BP2737_BP2738	62	0	0			located downstream of genes
BP2381P	24	0	0		-	conserved hypothetical protein
BP3738P & BP3739P	66	0	0		- & -	putative membrane protein & putative membrane protein
BP3248P & BP3249P	277	0	0		- & -	conserved hypothetical protein & putative inner membrane efflux protein
BP0952P	191	0	0		-	putative membrane protein
BP2813P & BP2814P	31	0	0		- & -	inositol monophosphatase-family protein & conserved hypothetical protein (pseudogene)
BP2923P & BP2924P	301	0	0		- & -	putative lipoprotein & putative exported protein
BP2412P & BP2413P	232	0	0		prpE & -	propionate--CoA ligase (pseudogene) & putative lipoprotein
BP2486P	149	0	0		-	putative exported protein
BP3468_BP3469	7	0	0			located downstream of genes
BP2059P	72	0	0		-	putative thiolase
BP3571P	31	0	0		-	putative aminotransferase
BP1115P	41	0	0		-	probable hydrolase
BP2265P & BP2266P	241	0	0		- & -	hypothetical protein & transposase
BP0379P	10	0	0		ldh	putative L-lactate dehydrogenase
BP3755P	291	0	0		-	putative outer membrane protein
BP0447P	47	0	0		-	acetyl-CoA acetyltransferase
BP1583_BP1584	58	0	0			located downstream of genes
BP0771P	44	0	0		-	putative exported protein
BP2473P & BP2474P	32	0	0		ftsK & trxB	putative cell division protein & thioredoxin reductase
BP1618P	137	0	0		tviD	putative N-terminal region of capsular polysaccharide biosynthesis protein (partial)
BP1659P & BP1660P	168	0	0		- & sphB2	response regulatory protein & autotransporter
BP0722P	39	0	0		-	probable amidase
BP2900P & BP2901P	154	0	0		- & bfeA	putative transcriptional regulator & ferric enterobactin receptor
BP0951P	1	0	0		himD	integration host factor beta-subunit
BP3219P	68	0	0		-	putative exported protein
BP3394_BP3395	11	0	0			located downstream of genes
BP0449_BP0450	28	0	0			located downstream of genes
BP2734P	106	0	0		-	putative chelatase (Pseudogene)
BP3007P	170	0	0		-	conserved hypothetical protein
BP3780P	77	0	0		-	transposase (Pseudogene)
BP0478P	2	0	0		-	probable hydrolase
BP3385P	675	0	0		-	phage-related conserved hypothetical protein
BP3677P	27	0	0		-	conserved hypothetical protein
BP3178P	68	0	0		-	putative exported protein
BP0113P	61	0	0		dsbA	thiol:disulfide interchange protein DsbA precursor
BP1427P	52	0	0		-	probable surface antigen
BP1837_BP1838	66	0	0			located downstream of genes
BP3778P	72	0	0		tatB	Sec-independent protein translocase protein
BP3414P	59	0	0		-	conserved hypothetical protein
BP3353P	328	0	0		-	putative phage-related hypothetical protein (partial)
BP3446P & BP3447P	115	0	0		- & -	LysR family transcriptional regulator & putative membrane protein
BP2971_BP2972	11	0	0			located downstream of genes
BP3418P	80	0	0		ruvA	holliday junction DNA helicase
BP1117_BP1118	46	0	0			located downstream of genes
BP1271P & BP1272P	7	0	0		- & -	conserved hypothetical protein (Pseudogene) & putative aspartate racemase (Pseudogene)
BP0190P	154	0	0		-	probable orn/arg/lys decarboxylase
BP2468P	272	0	0		vrg-6	Virulence protein
BP1174_BP1175	77	0	0			located downstream of genes
BP2324_BP2325	124	0	0			located downstream of genes
BP3538P	51	0	0		argF	ornithine carbamoyltransferase
BP0748P	33	0	0		rpmA	50S ribosomal protein L27
BP0428P	85	0	0		-	putative GntR-family transcriptional regulator
BP2725P	31	0	0		-	conserved hypothetical protein
BP0860P	161	0	0		-	putative acetolactate synthase large subunit
BP1389P	22	0	0		flaP	flagellar biosynthetic protein FliR
BP1523P	2	0	0		-	putative DNA-binding protein
BP3804P	10	0	0		-	putative transport system permease protein
BP0605P	33	0	0		grxC	glutaredoxin 3
BP0973P	201	0	0		-	putative membrane protein
BP1284_BP1285	110	0	0			located downstream of genes
BP1892P	187	0	0		-	conserved hypothetical protein
BP3199P	3	0	0		-	conserved hypothetical protein
BP3064P	63	0	0		-	putative transcriptional regulator
BP0019P	1	0	0		-	probable two-component sensor protein (Pseudogene)
BP1378P	43	0	0		fla FVII	flagellar basal-body rod protein FlgG
BP1609P	71	0	0		-	probable aldehyde reductase
BP2523P	2	0	0		-	putative exported protein
BP0935P & BP0936P	145	0	0		- & -	putative exported protein & LysR-family transcriptional regulator
BP2125P & BP2125AP	156	0	0		- & -	putative lysR-family transcriptional regulator & putative exported protein
BP2806P	10	0	0		-	putative cation transport protein
BP0232P	54	0	0		-	probable oxidoreductase (Pseudogene)
BP3586P & BP3587P	83	0	0		- & relA	conserved hypothetical protein & putative GTP pyrophosphokinase
BP0627P	14	0	0		-	probable enoyl-CoA hydratase/isomerase
BP3082P & BP3083P	319	0	0		- & -	putative transport protein ATP-binding & putative regulatory protein
BP1439P & BP1440P	15	0	0		- & -	transposase & putative membrane protein
BP3606P	121	0	0		-	putative potassium channel protein
BP1408P	47	0	0		fliT	flagellar protein FliT
BP2538P	158	0	0		-	integral membrane protein
BP3174_BP3175	61	0	0			located downstream of genes
BP3444P	4	0	0		aat	putative leucyl/phenylalanyl-tRNA--protein transferase (Pseudogene)
BP3564P & BP3565P	51	0	0		msrB & -	peptide methionine sulfoxide reductase & ABC transporter ATP-binding protein
BP2004P	21	0	0		-	putative response regulator
BP2571P	58	0	0		-	putative transcriptional regulatory protein
BP2319P & BP2320P	83	0	0		- & -	putative transcriptional regulator & putative inner membrane efflux protein
BP2100P	240	0	0		-	conserved hypothetical protein
BP0809P	47	0	0		argH	putative argininosuccinate lyase (Pseudogene)
BP2095P	21	0	0		-	putative ferredoxin
BP0854P	10	0	0		nuoN	NADH-ubiquinone oxidoreductase, chain N
BP2919P & BP2920P	145	0	0		- & -	putative lipoprotein & putative chromate transport protein
BP2701P & BP2702P	107	0	0		- & argH	putative membrane transport protein & argininosuccinate lyase
BP0709P	40	0	0		aspS	aspartyl-tRNA synthetase
BP2943P	24	0	0		-	putative exported protein
BP3631P	10	0	0		rplF	50S ribosomal protein L6
BP0289P	77	0	0		ilvD	dihydroxy-acid dehydratase
BP0804_BP0805	22	0	0			located downstream of genes
BP3328P & BP3329P	109	0	0		- & -	conserved hypothetical protein & putative outer membrane (permeability) protein
BP0995P	12	0	0		lpd	dihydrolipoamide dehydrogenase
BP0624P	79	0	0		-	putative substrate-CoA ligase
BP3802P	334	0	0		-	putative extracellular solute-binding protein
BP2005P	79	0	0		-	putative lipoprotein
BP3039P & BP3040P	140	0	0		alsB & bllY	leucine-responsive regulatory protein & putative hemolysin
BP2506_BP2507	74	0	0			located downstream of genes
BP2889P	62	0	0		-	putative ccytochrome
BP3386P & BP3387P	17	0	0		- & -	transposase & phage-related hypothetical protein (pseudogene)
BP1376P	65	0	0		fla FV	flagellar hook protein FlgE
BP2009_BP2010	119	0	0			located downstream of genes
BP0557_BP0558	34	0	0			located downstream of genes
BP0550_BP0551	22	0	0			located downstream of genes
BP2537P	118	0	0		HemC	porphobilinogen deaminase
BP0967P	15	0	0		cysT	sulfate transport system permease protein (Pseudogene)
BP3574P	91	0	0		-	putative branched-chain amino acid transport permease
BP2832P	10	0	0		-	ABC transport protein, ATP-binding component
BP2574P	50	0	0		pheS	phenylalanyl-tRNA synthetase alpha chain
BP3399P	46	0	0		-	conserved hypothetical protein
BP2801P & BP2802P	135	0	0		- & -	putative transcriptional regulator & putative exported protein
BP1817P	57	0	0		ascD	CDP-6-deoxy-L-threo-D-glycero-4-hexulose-3-dehy drase reductase
BP0653P	180	0	0		-	probable acyl-CoA dehydrogenase
BP2522P	3	0	0		folD	FolD bifunctional protein [includes: methylenetetrahydrofolate dehydrogenase and methylenetetrahydrofolate cyclohydrolase]
BPt51_BP3797	73	0	0			located downstream of genes
BPr03P	174	0	0		-	5S ribosomal RNA
BP2377P	110	0	0		-	putative AMP-binding protein
BP3086P	147	0	0		hslV	ATP-dependent protease heat shock protein
BP2868_BP2869	3	0	0			located downstream of genes
BP1884_BP1885	25	0	0			located downstream of genes
BP3647P	121	0	0		-	putative membrane protein
BP3673P	158	0	0		-	LysR-family transcriptional regulator
BP0777P	40	0	0		-	probable Zinc-binding dehydrogenase
BP1606_BP1607	64	0	0			located downstream of genes
BP2904P	11	0	0		glcE	glycolate oxidase subunit
BP1941P	28	0	0		-	putative membrane protein
BP0642P	7	0	0		-	conserved hypothetical protein
BP0167_BP0168	5	0	0			located downstream of genes
BP2309P	67	0	0		purD	phosphoribosylamine--glycine ligase
BP2282_BP2283	74	0	0			located downstream of genes
BP1925P & BP1926P	111	0	0		- & -	LysR-family transcriptional regulator & putative extracellular solute-binding protein
BP3711P	80	0	0		nudC	NADH pyrophosphatase
BP2637_BP2638	1	0	0			located downstream of genes
BP0545P	106	0	0		-	conserved hypothetical protein
BP3852_BP3853	60	0	0			located downstream of genes
BPt18_BP1239	116	0	0			located downstream of genes
BP0369P & BP0370P	137	0	0		- & pyrE	putative endonuclease & orotate phosphoribosyltransferase
BP2445P	51	0	0		rpmF	50s ribosomal protein l32
BP2699P	43	0	0		glnB	nitrogen regulatory protein
BP2387P	9	0	0		-	conserved hypothetical protein
BP0818_BP0819	66	0	0			located downstream of genes
BP0045_BP0046	3	0	0			located downstream of genes
BP1017_BP1018	16	0	0			located downstream of genes
BP1250P	16	0	0		bipA	GTP-binding elongation factor
BP2210P	118	0	0		-	putative amino acid dehydrogenase subunit
BP2593P	3	0	0		-	ABC transport protein inner membrane component
BP3142_BP3143	7	0	0			located downstream of genes
BP1516P	177	0	0		fmdA	formamidase
BP0098P & BP0099P	74	0	0		birA & -	putative biotin protein ligase & putative integral membrane protein
BP3702P	61	0	0		-	GntR-family transcriptional regulator
BP2129P	28	0	0		-	putative araC-family transcriptional regulator
BP1062P & BP1063P	42	0	0		- & -	probable aminotransferase & conserved hypothetical protein
BP3557P & BP3558P	262	0	0		- & -	putative membrane protein & putative chromosome partition protein
[truncated: 1,014 more rows]
